# Supplementary material for: Probiotic Lactobacillus fermentum TSF331, Lactobacillus reuteri TSR332, and Lactobacillus plantarum TSP05 improved liver function and uric acid management-A pilot study
Source: PLoS One. 2024 Jul 24;19(7):e0307181. doi: 10.1371/journal.pone.0307181 (PMC11268587; doi:10.1371/journal.pone.0307181)
Supplement: S1 Data — (XLSX) [file pone.0307181.s005.xlsx]

## Sheet: Fig 2-AST levels, ALT levels 
	AST								ASTend/ASTstart
	Week 0		Week 8		paired t.test			Group	Mean	SD	ANOVA	*
Group	Mean	SD	Mean	SD	W8AST-W0AST	#		Placebo (N=11)	1.03836	0.115316	1
Placebo (N=11)	70.36	8.11	72.55	8.37	0.282987			TSF331 (N=14)	0.869125	0.158165	0.00703592	**
TSF331 (N=14)	68.57	10.85	59.43	9.4	0.00465528	##		TSR332 (N=14)	0.934212	0.0781784	0.0923054
TSR332 (N=14)	66.93	5.23	62.36	4.88	0.00409073	##		TSP05 (N=13)	0.845439	0.132869	0.00266632	**
TSP05 (N=13)	69.08	9.18	58.08	7.72	0.000322211	###		3 Mix (N=15)	0.773854	0.155663	3.54804e-05	***
3 Mix (N=15)	65.93	10.27	50.53	7.88	5.02067e-06	###		3 Mix+PE0401 (N=15)	0.68574	0.216863	1.12543e-07	***
3 Mix+PE0401 (N=15)	67.2	9.36	45.47	14.31	5.21895e-06	###
	ALT								ALTend/ALTstart
	Week 0		Week 8		paired t.test			Group	Mean	SD	ANOVA	*
Group	Mean	SD	Mean	SD	W8ALT-W0ALT	#		Placebo (N=11)	1.04012	0.0967979	1
Placebo (N=11)	113.91	11.03	116.64	11.29	0.184456			TSF331 (N=14)	0.930518	0.125888	0.241989
TSF331 (N=14)	95.93	12.08	90	11.33	0.0490128	#		TSR332 (N=14)	0.896721	0.126877	0.127022
TSR332 (N=14)	109.57	13.9	97.43	12.36	0.00526541	##		TSP05 (N=13)	0.7974	0.275946	0.0121792	*
TSP05 (N=13)	103.08	28.44	78.31	21.61	0.0141098	#		3 Mix (N=15)	0.702555	0.374276	0.000424424	***
3 Mix (N=15)	115.93	43.39	70.93	26.55	0.00462814	##		3 Mix+PE0401 (N=15)	0.600033	0.217175	7.58813e-06	***
3 Mix+PE0401 (N=15)	111.47	31.25	62.73	19.59	9.22491e-08	###

## Sheet: Fig 3-UA levels
	UA-Males								UAend/UAstart-Males
	Week 0		Week 8		paired t.test			Group	Mean	SD	ANOVA	*
Group	Mean	SD	Mean	SD	W8UA-M-W0UA-M	#		Placebo (N=6)	0.990281	0.0558823	1
Placebo (N=6)	7.85	0.500999	7.76667	0.568038	0.679112			TSF331 (N=8)	0.912291	0.0444493	0.0188926	*
TSF331 (N=8)	7.5625	0.302076	6.9	0.459814	6.76958e-05	###		TSR332 (N=8)	0.902385	0.0704318	0.00872789	**
TSR332 (N=8)	7.5125	0.375832	6.775	0.565054	0.00153976	##		TSP05 (N=8)	0.917115	0.0561071	0.0270153	*
TSP05 (N=8)	7.5375	0.350255	6.9	0.29277	0.000928864	###		3 Mix (N=8)	0.869875	0.0681349	0.000515768	***
3 Mix (N=8)	7.4875	0.375832	6.5125	0.589037	9.3311e-05	###		3 Mix+PE0401 (N=8)	0.800675	0.0542544	5.57304e-07	***
3 Mix+PE0401 (N=8)	7.5	0.381725	6	0.430946	5.79463e-08	###
	UA-Females								UAend/UAstart-Females
	Week 0		Week 8		paired t.test			Group	Mean	SD	ANOVA	*
Group	Mean	SD	Mean	SD	W8UA-F-W0UA-F	#		Placebo (N=5)	1.0169	0.0279016	1
Placebo (N=5)	6.58	0.535724	6.68	0.363318	0.212668			TSF331 (N=6)	0.925259	0.0577296	0.0159085	*
TSF331 (N=6)	6.45	0.234521	5.96667	0.413118	0.00996611	##		TSR332 (N=6)	0.922347	0.0757737	0.0131275	*
TSR332 (N=6)	6.63333	0.382971	6.11667	0.581091	0.0308993	#		TSP05 (N=5)	0.947101	0.0256197	0.0721917
TSP05 (N=5)	6.54	0.397492	6.2	0.514782	0.00171704	##		3 Mix (N=7)	0.875403	0.066173	0.00030575	***
3 Mix (N=7)	6.88571	0.898941	6.05714	1.10583	0.00031895	###		3 Mix+PE0401 (N=7)	0.842367	0.0680896	2.11964e-05	***
3 Mix+PE0401 (N=7)	6.58571	0.491354	5.55714	0.69966	5.13618e-05	###

## Sheet: Fig 4-alpha diversity
		Simpson
	Group	value
	Placebo_start (N=11)	0.958004
		0.939981
		0.972032
		0.938894
		0.972276
		0.955195
		0.937606
		0.926108
		0.957752
		0.936632
		0.925833
	Placebo_end (N=11)	0.97081
		0.963646
		0.961633
		0.919922
		0.976726
		0.968062
		0.948703
		0.934921
		0.931528
		0.93817
		0.90339
	TSF331_start (N=13)	0.816143
		0.902966
		0.946932
		0.942547
		0.88996
		0.924581
		0.970645
		0.908685
		0.921578
		0.964188
		0.923111
		0.960768
		0.942742
	TSF331_end (N=13)	0.841543
		0.94852
		0.942854
		0.946477
		0.941379
		0.963259
		0.971284
		0.931167
		0.929197
		0.967582
		0.939258
		0.946241
		0.955578
	TSR332_start (N=11)	0.95121
		0.929042
		0.943739
		0.902747
		0.946302
		0.856226
		0.957406
		0.939631
		0.929629
		0.956774
		0.963137
	TSR332_end (N=11)	0.956014
		0.947238
		0.968757
		0.866027
		0.949889
		0.889169
		0.953201
		0.94836
		0.926114
		0.954511
		0.964193
	TSP05_start (N=11)	0.958892
		0.939561
		0.913313
		0.931126
		0.941593
		0.939522
		0.956405
		0.923085
		0.931048
		0.916369
		0.947715
	TSP05_end (N=11)	0.954418
		0.942044
		0.91968
		0.946678
		0.947685
		0.920849
		0.980602
		0.933295
		0.927733
		0.901536
		0.92778
	3_Mix_start (N=13)	0.936923
		0.945494
		0.969443
		0.915291
		0.955613
		0.920323
		0.972569
		0.952395
		0.97315
		0.96587
		0.957871
		0.968184
		0.961916
	3_Mix_end (N=13)	0.934936
		0.952565
		0.970624
		0.923766
		0.950724
		0.938482
		0.976094
		0.953856
		0.970275
		0.956541
		0.969035
		0.958798
		0.97083
	3_Mix+PE0401_start (N=13)	0.963785
		0.966619
		0.941615
		0.943154
		0.96937
		0.969184
		0.96348
		0.942428
		0.959664
		0.933244
		0.968981
		0.898906
		0.929197
	3_Mix+PE0401_end (N=13)	0.957958
		0.960605
		0.966045
		0.94932
		0.967709
		0.967708
		0.967937
		0.947892
		0.959113
		0.951674
		0.96214
		0.887258
		0.940066

## Sheet: Fig 4-beta diversity
Group	Axis.1	Axis.2	Axis.3	Axis.4	Axis.5	Axis.6	Axis.7	Axis.8	Axis.9	Axis.10	Axis.11	Axis.12	Axis.13	Axis.14	Axis.15	Axis.16	Axis.17	Axis.18	Axis.19	Axis.20	Axis.21	Axis.22	Axis.23	Axis.24	Axis.25	Axis.26	Axis.27	Axis.28	Axis.29	Axis.30	Axis.31	Axis.32	Axis.33	Axis.34	Axis.35	Axis.36	Axis.37	Axis.38	Axis.39	Axis.40	Axis.41	Axis.42	Axis.43	Axis.44	Axis.45	Axis.46	Axis.47	Axis.48	Axis.49
Placebo_start (N=11)	0.13857	0.16288	-0.05446	0.007131	-0.11849	0.070064	-0.023898	-0.048039	0.030314	0.082865	0.064936	0.016452	-0.0074708	-0.013758	0.079491	0.078501	0.027813	-0.019359	-0.028365	-0.1154	0.10084	-0.037408	-0.057856	0.002127	0.1369	0.0060442	0.01231	0.021412	-0.042664	-0.1105	-0.008392	0.055087	-0.0060767	-0.063984	-0.059471	-0.077523	-0.030391	0.083256	-0.0086553	-0.056008	0.0021705	0.047053	0.025961	-0.065963	-0.013393	0.076918	-0.0072921	-0.01604	0.053084
	0.14248	0.10238	-0.084916	0.00094463	-0.11268	0.094874	-0.0085991	-0.17295	0.17948	0.068396	0.12077	-0.057422	0.056666	0.021834	0.0019967	0.036466	0.0894	0.032792	0.02701	-0.020835	0.077139	0.021048	-0.055686	0.030213	0.0095501	0.060305	0.04718	-0.0061003	0.01946	0.030566	0.057889	-0.039147	-0.015611	-0.01939	0.071308	0.016465	0.13017	0.023054	-0.09848	0.022898	0.023526	0.025413	-0.014405	0.015164	0.0055264	0.090365	-0.035469	0.023034	0.04921
	-0.11383	-0.035002	-0.092417	0.090119	0.017947	-0.04552	-0.17619	0.024488	0.092002	0.036201	-0.073971	0.021993	0.076724	-0.070282	-0.028102	-0.028429	-0.046364	0.0044161	0.036718	-0.018246	-0.024779	-0.047804	0.12828	0.058502	0.032243	0.087311	-0.14728	-0.054696	0.061949	-0.065578	0.072901	-0.048847	-0.015532	1.8646e-05	-0.012888	-0.016263	0.0060031	0.0090267	-0.051793	-0.040865	-0.039899	0.078558	0.061912	0.057809	0.03231	-0.020615	-0.026871	-0.0091652	-0.050221
	0.12114	-0.19725	0.18437	-0.030118	0.1392	0.089148	-0.00018127	-0.037813	-0.11785	0.076959	0.078694	0.25787	0.11652	0.079331	-0.069388	0.24701	-0.10038	-0.087896	0.01218	-0.038249	-0.053515	0.10269	0.10003	-0.028527	-0.0016987	0.072633	0.01382	0.056399	-0.012281	-0.015843	-0.011416	0.029948	-0.023918	0.032212	-0.00098494	0.029736	0.0045441	0.066778	0.048756	0.0074382	0.0055259	-0.024485	-0.075847	0.043225	0.010427	0.017529	0.021119	-0.011441	-0.026963
	0.010598	-0.0095082	-0.11428	0.069683	0.21943	0.1967	-0.061388	-0.22459	0.028761	0.0031033	0.01619	0.073803	0.12177	0.0065573	0.16804	-0.028741	-0.087126	0.050999	-0.051491	-0.021477	0.016755	-0.03629	-0.025373	0.042083	0.096469	-0.039454	0.0070638	0.009731	0.065922	-0.00057146	-0.11465	0.063313	0.040925	0.054902	-0.070206	0.064165	-0.010541	-0.09739	-0.022408	-0.0096984	0.011652	-0.043249	0.013799	0.045951	-0.01223	-0.074777	0.030255	-0.01038	0.04379
	-0.20624	0.053246	0.018644	0.14112	-0.10283	0.043086	-0.1257	0.031104	-0.0071078	-0.037655	-0.062571	0.0090808	0.0067743	-0.064308	0.068904	-0.06492	-0.067388	-0.052967	0.038698	0.0024844	-0.055724	0.0040254	0.10652	0.066342	0.0033362	0.058194	-0.047726	-0.057732	0.026771	0.011695	0.055982	-0.0049304	-0.035101	0.066162	0.0087552	-0.052321	-0.057633	0.013662	0.023605	0.017117	-0.0159	0.01853	0.0014711	-0.02845	-0.049093	0.015246	-0.021265	-0.021914	0.032391
	-0.15429	-0.19744	-0.1428	-0.10605	0.023899	-0.13971	-0.10923	-0.01802	-0.039707	-0.044299	-0.029365	-0.039971	0.046879	-0.07491	0.030259	0.020772	0.078072	-0.047691	-0.022646	0.040989	-0.1441	0.048991	-0.090437	-0.078276	0.091824	0.048334	-0.10667	0.063101	-0.01518	0.00065549	-0.0065534	0.0015672	0.12868	-0.0020553	0.037055	-0.045327	0.048094	-0.032217	-0.042721	-0.01364	0.016078	-0.026963	0.0069463	-0.022062	0.026963	0.0038732	0.023808	-0.00038775	0.053632
	0.18784	-0.11698	0.16884	0.11721	-0.08375	0.12942	0.14907	0.085581	0.10896	-0.12685	0.055397	0.13419	0.013551	-0.039282	-0.0083863	0.0033642	0.016583	0.024133	0.066887	-0.015503	-0.0099907	0.017183	-0.1045	-0.0010123	-0.031855	0.060342	-0.036187	0.013712	0.064547	0.029167	0.02798	0.047548	-0.031547	-0.032076	-0.1064	-0.10409	0.014768	-0.034277	-0.04754	-0.10321	0.0057053	-0.040021	-0.014843	-0.051594	0.0041181	-0.0071089	0.0084364	-0.048009	-0.039689
	-0.034202	0.20841	-0.033224	0.069081	-0.087298	0.061008	-0.063677	-0.13754	-0.077482	-0.071129	-0.033491	0.047679	0.1435	-0.055723	0.092016	0.088799	-0.036747	0.005775	-0.051844	-0.062607	-0.062297	-0.0095465	0.01792	0.047808	0.053554	0.029406	0.011465	-0.079562	0.037538	0.12718	0.012845	0.059853	-0.025919	0.0070813	0.042802	-0.01056	0.034192	0.028719	0.037196	-0.055292	-0.021508	-0.022172	-0.034414	-0.032714	0.074829	-0.006256	0.0060094	0.018895	-0.024705
	0.072093	0.16183	0.24357	-0.081369	0.26499	-0.050516	-0.037322	0.059565	0.11584	-0.12962	0.10254	0.087752	-0.046095	0.03746	0.10634	-0.0046101	-0.03031	-0.045098	-0.044044	-0.0067766	-0.055547	-0.052648	-0.082321	0.019581	-0.062261	-0.058818	-0.018285	-0.014876	-0.050758	0.032998	0.070728	-0.023086	0.042493	-0.021661	0.0059912	0.016579	-0.017769	0.0045847	-0.065178	0.021722	0.024425	0.046491	-0.028457	-0.0072993	-0.017227	-0.0090853	0.017105	-0.040744	0.026807
	0.13707	0.047991	0.058592	-0.17836	-0.097506	0.055407	-0.049931	-0.19825	-0.006929	0.032309	-0.014483	0.023728	-0.071473	0.074723	-0.079745	0.022785	-0.00011924	0.14859	0.049445	0.17376	0.059029	0.052889	0.015112	-0.075403	-0.087805	-0.015409	-0.12616	-0.090385	0.0051021	0.023856	-0.03066	0.08997	0.0090747	0.024572	-0.044449	-0.084033	-0.04563	0.025839	0.037386	-0.029259	0.028993	0.0081706	0.089523	0.070932	-0.047791	-0.039051	0.020746	-0.046145	-0.027664
Placebo_end (N=11)	0.13767	-0.022699	-0.11718	0.056949	0.063578	-0.10253	-0.15324	-0.038053	0.050117	0.06778	0.038256	-0.040456	-0.040327	0.0092813	0.1246	0.043645	0.049184	-0.095574	0.0099669	-0.079239	0.048442	0.010615	-0.0033987	-0.017519	0.062192	-0.051766	-0.053011	0.06208	-0.041205	-0.033124	-0.063204	0.034823	-0.0095958	-0.088286	-0.08161	-0.061698	-0.031599	0.068972	-0.026847	-0.090765	0.046369	-0.024475	0.02123	-0.090032	-0.025763	0.054295	-0.078633	0.044148	0.045792
	0.089885	-0.07627	-0.2518	-0.0095074	0.1194	0.03082	0.032686	-0.21073	0.030477	0.049353	0.12113	0.080367	0.043253	0.016725	-0.054037	-0.043467	-0.015893	0.039098	0.079621	-0.068245	-0.014544	-0.044864	-0.041198	-0.10972	-0.051667	-0.032918	0.06429	-0.088063	-0.0034484	0.046478	0.0012895	-0.019235	0.0221	0.11232	0.0046366	0.087217	0.11055	-0.046044	-0.094822	-0.039698	-0.022588	-0.014111	0.037644	0.0034083	-0.046612	0.07767	0.055448	0.027431	-0.057572
	-0.14017	-0.074668	-0.093688	0.094367	0.036819	-0.069207	-0.097419	0.019544	0.078407	-0.0017284	0.00036416	-0.053506	0.046296	0.070102	-0.010483	0.072247	-0.022346	-0.053063	-0.062394	-0.0098785	0.085338	-0.0041894	0.056668	0.027188	-0.074325	-0.02021	-0.07255	-0.11495	0.025218	-0.11802	0.13538	-0.023547	-0.032297	0.027683	0.016363	0.035553	0.072509	-0.055927	0.0031756	-0.033988	-0.03577	0.069458	0.03721	-0.010303	-0.065953	-0.046963	-0.045546	-0.044262	-0.069243
	0.12516	-0.21867	0.24077	-0.075911	0.11547	0.057926	-0.039159	0.015725	-0.10936	0.090046	0.10756	0.24524	0.08638	0.068526	-0.081788	0.20539	-0.063946	-0.050436	0.0058793	-0.036581	-0.04089	0.12739	0.096606	-0.0017411	-0.030345	0.036072	-0.0042935	0.020425	-0.063055	-0.038059	-0.037476	-0.045348	0.031612	-0.0086908	-0.023598	0.050428	0.012217	0.088453	0.061785	-0.00016688	-0.044542	0.044612	-0.076439	0.036118	-0.010301	0.02642	0.050362	-0.0086014	0.015737
	0.050203	-0.0032338	-0.13079	0.09488	0.1862	0.2226	-0.00085591	-0.22701	-0.0097512	-0.06178	-0.02119	0.011739	0.12203	0.047991	0.13891	-0.052605	-0.093975	0.033147	-0.047079	-0.022694	0.035136	-0.055062	-0.019083	0.034325	0.06962	-0.014688	0.0081303	-0.011055	0.057909	-0.04149	-0.068657	0.053165	0.0008768	0.020024	-0.06484	0.036843	-0.037809	-0.061619	0.0040138	0.0034681	0.0016166	-0.030221	-0.018682	0.0092572	-0.0067309	-0.1074	-0.0071441	-0.0036232	0.02956
	-0.14057	-0.025431	-0.03605	0.030638	-0.033008	0.012434	-0.21301	-0.0020099	0.013009	0.01159	-0.076885	0.05527	-0.00011931	-0.1177	0.03984	-0.04476	-0.051653	-0.032192	0.065334	0.023598	-0.11077	-0.036465	0.16272	0.044362	0.029847	0.092342	-0.10874	-0.020819	-0.0051262	0.023016	-0.0038441	-0.061528	0.022379	-0.051077	0.0057286	-0.047715	-0.092767	0.010517	-0.092657	-0.0071058	-0.024794	-0.0048956	0.067662	-0.0074881	-0.019957	0.02499	-0.0020147	-0.016989	0.0018483
	-0.1262	-0.13501	0.026785	0.035549	-0.010651	-0.13456	-0.23649	-0.037353	-0.0053816	-0.0030462	-0.076841	-0.02398	0.070537	-0.07686	-0.032941	0.022738	0.071087	-0.10754	0.027926	0.03215	-0.063281	-0.024904	-0.045731	-0.031778	0.046948	0.028807	-0.10425	0.041243	-0.048077	0.011827	-0.026031	0.087022	0.14274	-0.057105	0.022222	0.053737	0.093166	0.031539	-0.075118	-0.011616	0.0012935	0.0039933	-0.026273	0.033728	-0.051178	-0.051598	-0.00095092	-0.0014506	-0.042227
	0.1843	-0.16927	0.11349	0.044911	-0.10615	0.09238	0.13722	0.09329	0.11202	-0.17404	0.082586	0.12091	-0.0017591	-0.026494	0.015089	0.027961	0.041168	-0.010533	0.034783	0.026286	-0.02467	0.02768	-0.070197	0.033343	0.0083039	0.039487	-0.055885	0.034936	0.074574	0.01327	0.021212	0.029273	-0.039217	-0.077402	-0.092725	-0.043658	-0.042596	-0.03199	0.0029092	-0.060049	-0.0045647	-0.056382	0.0080853	-0.013966	-0.011346	-0.0043565	0.033207	0.005732	-0.059359
	-0.21455	0.10786	-0.025606	0.1316	-0.06615	0.014236	-0.032964	-0.13089	-0.067497	-0.019579	0.00041788	0.088579	0.090818	-0.05896	0.095386	0.096767	-0.026476	0.044394	-0.054475	-0.082685	-0.056596	0.027855	-0.041151	0.0015669	0.05429	0.024547	0.072267	-0.1169	0.019807	0.076039	0.031867	0.032843	-0.0454	-0.027639	0.041244	0.020299	-0.029698	0.034066	0.035494	-0.05821	-0.0068368	-0.023843	-0.015312	0.0086327	0.043254	0.011801	-0.049988	0.019579	0.012549
	0.06946	0.069923	0.17557	-0.14345	0.23355	-0.061495	-0.058897	0.11611	0.08457	-0.21761	0.11138	0.036995	-0.046702	0.064903	0.11618	-0.023879	-0.037656	-0.035019	-0.081511	0.0026376	-0.052767	0.012528	-0.061505	0.0036834	-0.075294	-0.087047	-0.030233	-0.010597	-0.040737	0.045017	0.07331	-0.027136	0.093321	-0.044659	0.026576	0.05622	-0.067457	0.012381	-0.029516	0.052362	0.039258	0.052897	-0.007655	-0.00067357	-0.033562	-0.0010669	-0.061432	0.0098949	0.067083
	-0.22841	0.0064931	-0.014192	-0.12372	-0.221	0.032361	0.030861	-0.17662	-0.063615	-0.053787	0.084362	0.071287	-0.036875	-0.056556	-0.039691	0.031174	0.0094922	0.10516	0.020266	0.0085127	-0.0073369	0.062466	-0.035839	-0.047781	-0.10677	-0.044929	-0.015341	-0.066691	-0.020372	0.044719	0.043401	-0.088627	-0.022723	-0.056949	-0.050058	-0.016083	0.0055296	-0.015219	-0.0023408	0.028935	-0.061804	-0.036342	-0.034722	0.029252	0.0045748	-0.024118	-0.028758	-0.0050946	-0.008477
TSF331_start (N=13)	-0.38354	0.10848	0.15678	-0.14138	0.18995	-0.023615	0.10994	-0.047761	-0.036259	-0.025224	0.060327	-0.054012	-0.046978	0.10891	-0.06037	-0.05531	-0.0038065	0.052055	-0.012811	-0.15406	0.0046971	0.0031816	-0.0058627	-0.032446	0.1162	0.014857	-0.011867	-0.059559	-0.049276	0.043456	0.016232	-0.018653	0.02695	-0.053577	-0.010157	-0.028345	0.016899	0.027485	0.031227	-0.068932	-0.0018532	-0.064021	0.010654	-0.01342	-0.11051	0.015368	-0.04848	0.0025434	-0.017573
	-0.19524	-0.14415	0.23797	0.10232	-0.026231	-0.055221	-0.052882	0.047658	-0.12266	0.071475	0.03027	-0.12799	0.036402	0.073992	-0.032581	-0.049501	-0.0031279	0.056174	-0.064866	-0.025145	-0.090999	-0.056475	-0.051894	-0.052723	0.0077526	0.049172	0.0074236	-0.063213	0.12873	-0.02557	-0.020877	-0.042301	-0.031205	-0.030089	-0.025697	-0.023514	-0.0084868	-0.0071177	0.010264	0.030303	0.0020148	0.039787	-0.039259	-0.07767	0.034281	0.0030401	0.04414	0.00044546	0.015612
	0.081477	0.30917	0.14403	-0.16818	0.11586	0.075192	0.052998	-0.159	-0.04179	-0.064219	-0.12253	-0.070085	-0.015725	0.036604	0.011018	0.10372	0.095303	-0.043744	-0.033854	0.074867	-0.027674	-0.040176	-0.018276	-0.037669	0.010333	0.022984	-0.020954	-0.03303	0.026512	-0.079017	0.041016	0.019457	0.021893	0.069012	0.042755	-0.041852	-0.0063646	0.02342	-0.019465	0.048738	0.0124	-0.00079819	-0.002157	-0.012681	0.030182	-0.046491	0.02386	0.021927	-0.016263
	-0.067464	-0.18006	0.080496	0.17491	-0.041968	-0.1479	0.067713	-0.012973	0.046507	0.041162	-0.018741	-0.0097548	0.066037	-0.057052	-0.022525	0.083022	0.072102	0.014905	-0.078102	0.076646	-0.085183	0.055913	-0.028832	0.002369	0.01169	0.066036	0.040346	-0.0036219	-0.023647	0.023409	0.016968	-0.016868	-0.0027755	0.026208	-0.036781	-0.050002	0.054733	-0.010731	0.045507	0.068014	0.042738	-0.050736	0.024688	0.0082872	-0.028009	-0.04809	-0.076233	-0.0057837	-0.030473
	-0.29727	0.25518	0.16938	-0.079534	-0.04111	-0.078952	0.12507	-0.074422	0.042134	-0.027975	-0.028587	-0.007031	-0.036231	0.0563	-0.098005	0.035876	0.0050241	-0.019351	0.068554	-0.041441	0.048538	-0.057666	-0.025268	-0.0097585	0.075742	-0.0098153	0.040626	0.016653	-0.04439	0.021433	-0.02336	0.049905	-0.011035	0.0073158	0.049515	-0.0056868	0.027746	-0.014951	0.04545	-0.0092037	0.063875	0.021785	0.0054035	0.030994	0.012915	-0.013983	-0.01336	-0.012467	-0.0017185
	-0.22766	-0.12766	-0.11961	-0.11694	0.098215	0.086839	-0.13449	0.068616	-0.010932	-0.15764	-0.022699	-0.12313	0.06602	-0.033796	-0.16532	0.099504	0.069125	0.10636	-0.11782	-0.11096	0.0018508	0.042423	-0.040553	0.078872	-0.14872	0.13565	-0.025179	-0.0085727	-0.10617	0.022421	-0.092494	0.057841	-0.11705	-0.040851	0.076567	-0.0071518	-0.03449	-0.073805	-0.010283	0.010047	0.022621	-0.033694	-0.030133	-0.07556	-0.01558	-0.013423	0.021138	0.019379	0.026482
	0.12922	-0.15623	-0.17811	-0.051391	0.097218	-0.037605	0.045447	-0.080275	-0.037992	-0.064739	0.040874	-0.020573	0.1198	0.038895	0.021988	0.012716	-0.11658	0.017304	0.080063	-0.077946	-0.10239	-0.012709	-0.039274	-0.047994	0.035192	-0.014414	-0.092516	0.063762	0.017251	0.016158	0.055677	0.053589	-0.023607	-0.0016106	0.00056503	-0.050253	0.037565	0.0018669	0.062609	0.16553	-0.037032	0.0051016	0.072297	0.0050725	-0.013686	0.016989	-0.029839	-0.012875	-0.0092989
	0.093107	0.23468	-0.085881	-0.13077	-0.19233	0.14259	-0.051828	0.027087	-0.0065584	0.086508	-0.11463	0.052387	-0.06304	-0.016794	-0.13578	-0.0027697	-0.046687	-0.072033	-0.17583	-0.039576	-0.031172	0.11597	-0.039899	-0.028849	0.029536	-0.084792	-0.0065734	0.0031033	-0.0050065	-0.018021	-0.00044805	-0.028443	-0.020335	-0.012877	-0.011436	0.0011783	-0.0059915	-0.06644	-0.04264	-0.0083773	-0.001303	0.039072	-0.028655	-0.023892	0.011016	-0.03405	-0.022785	-0.010418	-0.027408
	-0.33034	0.075387	0.089092	-0.020737	0.15064	-0.017854	0.090733	0.023163	0.13392	0.02342	-0.025437	0.0027625	-0.06562	-0.069299	-0.088455	-0.085418	-0.018241	-0.0094632	0.036115	-0.019334	-0.047638	0.08887	-0.013103	-0.0011973	-0.008326	0.039513	-0.052855	0.044652	0.021032	-0.058589	0.030489	0.0063432	-0.019749	0.08508	-0.10386	0.055959	0.046831	0.022283	-0.049071	0.053333	0.042681	0.011674	-0.0041633	-0.029764	0.074159	-0.006776	0.049308	-0.017511	-0.057135
	0.14738	0.26341	-0.16192	0.088241	0.028276	-0.10887	0.068889	0.072606	-0.0095772	0.038666	0.019107	0.066989	0.067679	-0.027333	0.0035479	-0.044381	-0.012051	0.044388	-0.047939	0.020647	0.022577	0.029537	-0.034057	0.038376	-0.037264	0.034455	-0.018656	0.0032455	-0.00036245	-0.043305	-0.039269	-0.047366	0.031024	-0.030824	0.057907	-0.032608	0.016937	0.010788	0.015994	0.0050993	-0.038458	-0.028075	0.025376	-0.018372	-0.029359	-0.026524	0.013546	0.011136	0.0035562
	0.1943	-0.14078	0.2302	0.084122	-0.070398	0.14584	0.10812	0.11998	0.1028	-0.13664	0.053597	0.10458	0.036383	-0.060563	0.00072348	0.0053736	0.057979	0.078294	0.024097	-0.049026	-0.0041669	0.010436	-0.033847	-0.038899	-0.007433	-0.079143	-0.07294	-0.077474	0.038956	-0.025535	-0.019973	-0.0015149	0.040217	0.021057	0.0422	-0.0049305	-0.011841	-0.0034078	0.0057355	-0.049548	-0.011449	0.070366	-0.026279	-0.028214	0.015019	0.0035149	-0.02996	0.015855	0.0055948
	0.1749	0.27973	-0.055201	0.13511	0.066354	-0.12599	0.084873	0.054243	0.01313	0.10077	-0.018023	0.036086	0.076887	-0.0010271	-0.049736	-0.012085	-0.038039	0.052344	-0.01365	0.011514	-0.0094462	0.011287	-0.032952	0.025877	-0.031457	0.01219	0.031557	0.028104	0.022715	0.019211	-0.0415	-0.041093	0.0083258	-0.0203	0.020733	-0.030284	-0.016084	0.020604	0.012047	0.0068299	-0.040966	-0.027626	-0.023076	-0.036749	-0.011701	-0.0035883	-0.010929	-0.01025	0.017523
	0.11348	0.17663	0.098688	-0.060661	-0.055935	0.054877	0.077789	-0.022382	0.20396	0.096856	0.053789	-0.13354	0.020328	-0.024048	-0.0091729	0.070998	0.011331	0.092779	0.18164	0.080126	-0.045602	0.07914	0.003287	0.035955	-0.03213	0.0654	0.011381	0.0084591	0.12437	0.085805	0.0057236	0.0069114	0.011161	0.01439	0.035967	0.060809	-0.031001	0.038229	-0.039885	-0.020875	0.025557	-0.012313	-0.037074	-0.019453	0.0090359	-0.022386	-0.038348	0.016619	0.047664
TSF331_end (N=13)	-0.31019	0.14755	0.1306	-0.16392	0.13884	-0.063773	0.13689	-0.069611	-0.039057	-0.0043886	0.077856	-0.037378	-0.036515	0.088871	-0.045778	-0.067253	0.0062625	0.032719	0.0012099	-0.1228	-0.0018256	-0.0068487	0.030888	-0.0037976	0.11345	0.0060873	-0.047858	-0.097071	-0.072306	0.05116	0.0043111	-0.042588	0.0083795	-0.073315	0.013922	-0.051189	0.03222	0.0056432	0.012115	-0.050285	-0.033095	-0.076182	0.020886	0.032047	-0.112	0.012355	-0.0044665	-0.053069	-0.049117
	-0.17696	-0.14241	0.1429	0.0072472	0.011443	-0.00076678	-0.003039	0.060889	-0.16536	0.073456	0.081003	-0.16556	0.1249	0.053134	-0.048593	-0.059472	0.029613	0.099556	-0.068839	-0.072456	-0.065588	-0.044461	-0.11122	-0.044692	0.033686	0.046556	0.064472	-0.12237	0.10979	-0.077096	-0.021975	-0.064287	0.01306	-0.079965	-0.069695	-0.048297	-0.017811	0.055136	0.051182	-0.0022534	0.0021741	0.11255	0.064591	0.089161	0.092428	0.011912	0.047997	0.050285	0.0091493
	0.051854	0.32833	0.12794	-0.19292	0.1231	0.10395	0.071831	-0.14483	-0.056732	-0.078636	-0.12623	-0.024654	-0.027942	0.0032305	0.0371	0.10701	0.10519	-0.10165	-0.041083	0.042397	-0.00099166	-0.092337	-0.0065039	-0.038673	0.028707	0.027487	-0.011073	-0.047828	0.027436	-0.079934	-0.00097823	0.0042036	-0.0062433	0.075756	0.029582	-0.034576	-0.011118	0.0046642	-0.012483	0.026156	0.015003	-0.00018248	-0.021727	-0.041755	0.045946	-0.028801	0.030213	0.025012	-0.041446
	0.016035	-0.21297	0.065637	0.096485	-0.021054	-0.084287	0.088873	0.031033	0.039954	0.010784	-0.011399	-0.042612	0.11205	-0.10526	-0.037486	0.14181	0.11808	-0.022125	-0.10077	0.095881	-0.11233	0.016028	0.024363	-0.07485	0.06221	0.0032948	0.035883	-0.016026	-0.034144	0.0054916	-0.074137	-0.078554	0.08859	0.028009	0.026979	-0.040589	0.013913	-0.0077425	0.050405	-0.0229	0.10336	0.0001611	0.028892	0.032678	-0.013254	-0.038283	-0.097307	-0.020896	-0.0038611
	-0.21711	0.11461	0.0019124	-0.086929	-0.14697	-0.11386	0.10269	0.053706	0.091226	-0.11905	-0.067702	0.030761	0.015936	0.026482	0.0018135	0.02163	0.016805	-0.018654	0.045084	0.019926	0.059731	0.0051279	-0.003148	0.03986	0.049932	-0.015195	0.07023	0.040929	0.012683	-0.014185	0.011776	0.06094	-0.00089463	-0.028529	0.035066	0.0096892	-0.015419	-0.05902	0.069008	0.031308	-0.046186	0.030397	-0.0090553	0.041972	0.021136	0.044675	0.028908	0.047496	0.020752
	-0.11956	-0.10464	-0.13441	-0.017589	0.13647	0.11023	-0.084181	0.064008	0.052979	-0.091862	-0.036692	-0.15017	0.07995	-0.048852	-0.16547	0.049627	0.089424	0.12399	-0.10736	-0.15445	0.044501	-0.012871	0.030549	0.15871	-0.18192	0.093456	-0.034523	0.039099	-0.10993	0.0073747	-0.054306	0.15775	-0.017571	0.03544	0.026758	-0.018879	-0.046134	-0.012644	-0.053379	-0.0021784	0.010422	0.0068147	0.007369	0.046943	0.0039989	0.022762	0.014759	-0.0060894	0.011272
	0.10263	-0.10584	-0.20469	0.00036482	0.067037	-0.082678	0.069144	-0.059261	0.0074082	-0.082097	-0.048717	-0.04715	0.12216	-0.0021996	-0.0085608	0.0757	-0.13208	0.042313	0.09743	-0.062607	-0.096958	0.0025373	0.0010753	-0.021213	0.071814	-0.15513	-0.039394	0.060792	0.018973	0.064101	0.052997	0.0083247	-0.057724	-0.0094418	0.087552	-0.033895	-0.063662	-0.010036	0.0011532	0.10627	0.099109	0.018593	0.031147	-0.032949	0.034052	0.080424	-0.040567	-0.012363	-0.05572
	0.10789	0.17599	-0.045327	-0.13727	-0.18117	0.14216	0.0086699	0.044886	-0.045691	0.068065	-0.1122	-0.0068052	-0.049591	-0.0040448	-0.099927	0.060074	-0.030474	-0.12462	-0.12036	-0.026977	0.016963	0.058395	0.0047766	-0.044323	0.0089869	-0.048562	-0.12266	-0.071271	0.088599	-0.042763	0.0022226	0.01725	0.0116	0.016574	-0.014665	-0.0046959	-0.0014873	-0.059611	-0.064223	-0.038416	0.027532	-0.003349	0.0019891	-0.018045	0.017996	-0.019887	0.007213	-0.021227	0.01797
	-0.3232	0.01613	0.022727	0.0021775	-0.0064832	0.080304	0.16297	0.076082	0.076004	-0.024353	-0.0058176	-0.0094891	-0.090569	-0.047143	-0.053158	-0.10339	-0.10071	0.054906	0.03246	-0.036343	0.019784	0.073376	0.060421	0.0063896	0.016356	0.060176	-0.0065663	0.10102	0.017975	-0.069988	-0.061654	0.037211	0.049461	0.041217	-0.048695	0.034404	0.076065	0.017493	0.051727	-0.02508	0.087426	0.049542	-0.021732	-0.019065	0.04007	0.022437	0.010995	-0.061337	0.017611
	0.1637	0.049242	-0.28941	0.036015	0.021328	-0.16873	0.14322	0.067779	-0.082309	-0.028854	-0.0275	0.04089	0.096493	0.010661	-0.023175	-0.031282	-0.073719	0.035322	0.0092552	0.014647	0.05509	-0.0034901	-0.0049522	-0.027452	-0.0082224	-0.005218	-0.032184	-0.083152	-0.047719	0.035345	0.035273	0.0082491	-0.0059914	0.043488	-0.060896	0.027169	-0.038192	0.034176	-0.045	-0.024662	0.057183	0.03638	-0.062932	0.0058908	0.022515	0.0048232	0.019719	0.00095817	0.026989
	0.18643	-0.16289	0.21544	0.035382	-0.074419	0.14695	0.11647	0.17276	0.047674	-0.14595	0.052585	0.064398	0.054296	-0.054814	0.019791	-0.014057	0.02748	0.095471	-0.0033099	-0.067321	-0.016548	0.018532	-0.0045403	-0.062516	-0.026127	-0.074959	-0.078173	-0.03915	0.017837	-0.047549	-0.002938	0.019501	0.036026	0.022108	0.00080979	-0.010308	-0.035686	0.0099462	0.0073936	-0.012049	-0.0075948	0.04819	0.022755	0.017628	-0.020964	0.01331	-0.045688	0.025284	0.025132
	0.10396	0.38722	0.057195	-0.032084	0.072207	-0.029974	0.1122	0.074767	0.011796	0.0020635	-0.023242	0.02247	0.029396	-0.070126	0.0027655	-0.0069735	0.033078	0.0036136	-0.063935	-0.034065	-0.015888	-0.028096	-0.038107	0.027048	0.036282	0.0091509	0.012814	0.023316	0.011135	-0.0279	0.035469	-0.0080776	-0.031374	0.054075	0.012063	-0.034363	0.003274	0.020521	-0.029674	0.047368	0.013731	-0.022127	0.017118	0.053257	-0.049684	0.00045488	0.0066044	-0.04958	0.015402
	0.13422	0.10463	0.13044	-0.042263	0.001456	-0.026786	0.11746	0.044214	0.22204	0.063294	0.077728	-0.10919	0.028203	-0.024651	0.0099366	0.031464	0.046266	0.088419	0.081994	0.098183	-0.080155	0.070215	0.052985	0.020345	-0.018152	0.032693	0.013776	-0.0091691	0.017114	0.043617	-0.039976	-0.0084268	-0.058634	0.057741	-0.0040608	0.076905	-0.059151	0.082392	-0.025024	0.0019385	-0.0048611	-0.009602	0.022996	-0.030898	-0.035297	-0.037467	0.014484	0.047235	0.028748
TSR332_start (N=11)	-0.037927	0.27852	0.17591	-0.13532	0.0032494	-0.077607	-0.049185	0.025651	0.071812	-0.0029831	-0.061484	-0.063412	0.049594	-0.0547	-0.039402	0.013093	-0.082246	-0.024492	0.06233	-0.031333	0.0061917	-0.074268	0.075071	0.0030677	0.086224	0.10962	0.021142	-0.036911	-0.010774	0.01131	0.029288	0.009278	-0.057409	0.082082	-0.053985	-0.047607	-0.0073119	0.026215	0.049439	0.030677	0.0041447	0.0022317	-0.020338	-0.0059637	-0.036382	-0.030703	-0.011054	-0.017078	0.026526
	0.16307	0.010694	0.034011	-0.099781	-0.08055	-0.095256	-0.072657	-0.15111	0.11066	0.13338	0.022823	-0.10471	-0.031261	0.019671	0.06522	0.079314	-0.0015344	0.098243	-0.039836	-0.027337	0.068312	0.059348	0.03601	0.08588	-0.027537	-0.040699	-0.026682	0.020234	0.029945	-0.037261	0.082584	-0.021915	0.037349	-0.056785	0.042883	0.097002	-0.075505	0.017809	0.028363	0.00025287	0.10409	-0.081781	0.0092133	0.055107	0.05083	0.025116	0.031881	-0.026575	0.00077807
	-0.25327	0.098729	-0.0051477	0.070355	0.096345	0.011896	-0.18042	0.0024177	0.099729	-0.026185	-0.065593	0.00098116	0.017318	-0.058405	-0.11447	-0.052299	0.02765	-0.06397	0.025907	0.081002	-0.006844	0.058562	-0.096708	-0.034183	-0.033675	-0.053699	0.057075	-0.033044	0.063409	0.0031399	-0.09416	0.041853	0.020558	0.03858	-0.12136	0.058024	0.053353	0.028413	0.07771	-0.017706	0.0048423	-0.033017	0.076637	-0.01531	-0.04866	0.11645	-0.02849	0.11958	0.028504
	0.13374	-0.12991	0.17201	-0.010404	-0.009119	0.01154	-0.084046	0.033774	-0.041693	0.087058	0.049153	0.060736	0.13589	-0.15745	0.010624	-0.20191	0.1152	0.076572	0.030465	0.036297	0.097069	0.014925	0.062883	-0.11109	0.01301	-0.062144	-0.015346	-0.033424	-0.060621	-0.017825	-0.042337	0.040726	-0.0092083	-0.0051111	0.075226	0.0085421	-0.0011228	-0.0048131	0.046383	0.029344	0.019753	-0.027995	-0.046188	-0.013201	0.015906	-0.028389	-0.015938	-0.019319	-0.0047585
	0.11286	0.16149	-0.048871	0.10861	0.12042	0.19684	-0.11881	0.097254	-0.23276	0.013192	0.0045598	0.033377	-0.15222	-0.0034659	0.021655	-0.013699	0.094837	0.095002	-0.012554	0.12212	-0.025848	0.042554	-0.024014	0.06837	0.090295	0.05851	-0.039525	-0.032647	-0.010123	0.035156	0.083758	0.063143	0.023319	0.021127	0.01739	0.036241	0.01755	0.0076423	0.045865	0.0084509	0.034294	0.04713	-0.0297	-0.03015	-0.001566	0.033067	0.0049893	0.043145	-0.067977
	-0.23565	-0.092586	0.1159	0.12515	-0.10461	-0.074	0.029555	-0.088737	-0.02629	0.019042	-0.01146	0.0030885	-0.12697	0.026851	-0.053762	-0.051024	-0.020954	0.037602	-0.05058	-0.026234	0.012435	-0.039353	-0.045671	-0.012397	0.039346	0.031414	-0.086202	0.049063	0.061617	0.019594	0.01453	-0.043747	-0.035119	-0.052257	0.10177	0.096157	-0.0080792	0.0073987	-0.04082	0.0058964	0.02238	-0.046999	-0.060877	0.041289	-0.0013476	-0.0097432	-0.019903	0.019075	-0.034813
	0.082864	0.10571	-0.13047	-0.17752	-0.21714	-0.031247	-0.049357	-0.0055952	-0.083129	-0.12937	0.096974	0.035888	-0.082885	-0.11479	-0.036947	-0.0054212	-0.10541	0.016316	0.074217	-0.021357	-0.053013	-0.067229	0.018841	0.00062697	-0.0031373	0.022807	0.077925	-0.02023	-0.094934	-0.087407	-0.071597	-0.018632	-0.012849	-0.051105	-0.048639	0.057803	0.063288	0.00696	0.020127	0.0087007	0.022941	-0.035206	-0.022925	-0.030136	0.058043	-0.062105	-0.064934	0.01339	-0.021092
	-0.0029729	-0.15949	-0.26033	-0.2174	0.10224	0.044468	0.046938	0.13477	0.083558	0.079951	-0.12171	0.12777	-0.046222	0.097762	0.08904	0.031487	0.15302	0.0083785	0.061218	-0.06556	0.051284	-0.13881	0.0066427	-0.026633	-0.05492	-0.017457	-0.034712	-0.0078124	0.10747	0.059321	-0.082778	0.034631	-0.037082	-0.078849	-0.013931	-0.015879	0.044256	0.051314	0.057215	0.053637	0.052492	0.026369	0.015686	0.0041806	0.030421	0.0031484	-0.058233	0.04633	-0.047987
	-0.31767	0.10506	-0.051467	0.052749	-0.075104	0.051135	0.02023	0.017372	0.0047545	-0.078309	0.061841	0.071437	0.021317	-0.01552	0.11619	0.050068	0.018735	0.037636	0.0060985	0.078954	-0.0074114	-0.0022969	0.036736	0.0090665	-0.049085	0.0043821	0.11518	0.050107	-0.048796	-0.028848	-0.0034065	-0.05638	0.0031393	0.00097338	0.012625	-0.016867	0.0066055	-0.072791	0.054486	-0.038709	0.078252	0.045579	-0.012068	0.026489	-0.044136	-0.02874	0.030037	-0.00015576	-0.020066
	0.17063	0.022353	0.095417	-0.055846	-0.15694	0.038252	-0.082715	-0.10798	-0.0016033	-0.007631	0.056341	-0.078591	0.13716	0.061353	0.046058	-0.057819	0.047959	-0.025205	-0.037765	-0.071015	0.079274	-0.0048327	0.0060728	-0.099378	-0.042992	0.041654	-0.012583	0.13247	-0.020018	0.037542	0.095113	0.0013607	0.0029003	-0.0083089	0.0046672	-0.059694	0.08283	-0.00096585	0.014133	0.027097	-0.0090322	0.0086818	-0.040001	-0.096224	-0.016339	0.05746	0.035444	0.0021428	-0.079322
	0.14822	-0.19711	-0.032326	0.022122	0.035333	-0.0099821	0.028552	0.037627	0.11631	0.098185	0.074545	0.028541	-0.029479	-0.038458	-0.015639	-0.046536	0.029409	-0.17459	-0.10123	0.058018	0.030057	0.054839	0.0055432	0.039133	0.037896	0.010847	0.058223	-0.074285	-0.027095	-0.06941	-0.022461	0.041186	-0.0017479	-0.053574	-0.01224	-0.025162	-0.044241	0.082669	-0.0087949	0.09821	-0.00598	-0.11103	0.014299	0.0072847	-0.035732	0.04096	0.048078	-0.024914	-0.06499
TSR332_end (N=11)	-0.07838	0.19663	0.15952	-0.082032	0.057879	-0.14172	-0.18762	0.0035313	0.12547	0.021859	-0.040783	0.048601	0.081477	-0.064826	-0.087872	-0.042073	-0.088107	-0.017404	0.13288	0.051141	0.021172	-0.047089	0.076224	0.020828	0.026836	0.065842	0.024207	-0.023667	0.033535	0.080996	-0.020563	0.020705	0.01948	-0.02813	-0.049481	-0.023367	-0.048082	-0.02448	0.054264	0.035832	-0.026839	0.065044	-0.017798	-0.013952	-0.014867	0.029601	-0.0077741	-0.0021725	0.010481
	0.16635	-0.024645	0.10508	-0.19888	-0.15878	0.006159	-0.0027976	-0.10198	-0.0099575	0.077998	0.042587	-0.094076	0.020432	0.0014056	0.030995	0.032815	-0.016335	0.11189	-0.089503	0.031203	0.058966	0.017673	0.044333	0.023115	0.027678	-0.016932	-0.0013006	-0.035416	0.014009	-0.05087	0.04439	-0.0040391	0.026179	0.0014894	-0.029463	0.10719	-0.11906	0.043151	0.0019914	0.040095	-0.014658	-0.039853	0.030006	-0.04162	0.0017677	0.028804	-0.0041853	-0.018787	0.012256
	-0.18524	-0.073641	-0.10878	-0.16959	0.041409	0.046275	-0.18527	0.1421	-0.027576	-0.15652	-0.096547	-0.091876	0.020824	-0.045612	-0.078415	-0.03168	-0.12171	-0.018386	-0.091816	0.01586	0.16802	0.075689	0.030501	-0.093048	-0.020214	-0.017644	0.080471	0.014843	0.087863	0.063612	0.024516	-0.0013868	0.052571	0.012389	-0.058868	0.029577	0.018711	0.15403	-0.011882	-0.0085484	-0.050371	-0.054429	0.046356	0.0499	0.038277	-0.016204	-0.024965	0.059744	-0.059289
	0.11568	-0.12532	0.20282	-0.055134	-0.018248	0.032598	-0.081898	0.052328	-0.10187	0.11384	-0.045045	0.013942	0.097725	-0.16127	0.0099011	-0.20062	0.08396	0.069576	0.046032	-0.0093248	0.073528	-0.021966	0.12549	-0.16841	0.016406	-0.11373	-0.0097124	-0.024326	-0.060202	-0.016299	-0.041445	0.083775	-0.0095173	0.018446	0.078469	-0.023751	-0.008629	-0.04189	0.00098871	0.047947	0.021116	-0.048503	-0.045826	-0.0067381	0.01973	0.02505	0.014133	-0.042089	0.041338
	0.096087	0.13252	-0.066857	0.076536	0.086345	0.20687	-0.11171	0.11656	-0.23997	0.019641	-0.006343	0.014935	-0.1819	-0.038839	-0.0060278	-0.015872	0.084148	0.088325	-0.027944	0.14411	-0.045494	-0.0031344	-0.0062994	0.074761	0.099639	0.03189	0.0091622	0.02085	-0.0155	0.04982	0.09083	0.049487	0.02463	0.0093719	-0.019758	0.031055	0.031076	0.018545	-0.011053	0.035214	0.091076	0.066552	-0.044332	0.018386	-0.057559	0.081242	0.0054115	0.014826	-0.031675
	-0.23876	-0.10202	0.1065	0.1687	-0.039588	-0.11604	-0.12724	-0.096407	-0.001876	0.069903	-0.011089	0.020477	0.00016663	-0.001909	-0.041251	-0.01349	0.080199	-0.01629	-0.018568	0.020906	-0.07849	-0.062809	-0.14453	-0.027391	-0.064303	-0.0011831	-0.030183	0.022308	0.071714	0.028034	0.022459	-0.05924	-0.054639	-0.035418	-0.016956	0.056033	-0.034002	-0.0047801	-0.050199	-0.030071	0.031918	-0.038842	-0.079867	0.045784	0.030261	0.014596	-0.012872	-0.024289	0.024349
	0.090742	0.10421	-0.084361	-0.19248	-0.25115	-0.032994	-0.071781	-0.054387	-0.064578	-0.11014	0.088747	0.023484	-0.046574	-0.095684	-0.02735	-0.0015323	-0.085606	0.012483	0.061988	-0.020128	-0.070392	-0.078061	0.035401	0.024827	-0.013599	0.020605	0.053295	0.011826	-0.058696	-0.098408	-0.049445	-0.027778	-0.014766	-0.035654	-0.018606	0.049325	0.066345	0.0098596	-0.026808	0.0067842	0.038318	-0.048432	-0.029389	-0.029584	0.026978	-0.0064925	-0.062166	0.058585	-0.025353
	0.015698	-0.17828	-0.19091	-0.18968	0.072459	0.03143	0.01501	0.14418	0.077665	0.099363	-0.11562	0.13882	-0.045544	0.10272	0.10445	0.046088	0.097968	-0.023925	0.032677	-0.010826	0.083618	-0.16424	-0.006787	-0.024466	-0.060221	0.022024	-0.10518	0.0074695	0.07267	0.040666	-0.038195	-0.0043599	-0.082217	-0.062592	0.0066204	0.074937	0.069432	0.044674	0.067585	0.037825	0.0040394	0.025605	-0.039453	0.02037	0.0095854	-0.058955	-0.023502	-0.0045968	-0.0041162
	-0.32575	0.11756	0.02366	0.12218	-0.085526	0.086936	-0.038069	-0.012404	-0.073865	-0.0548	0.017642	0.036375	0.069955	0.053326	0.098829	0.011918	0.048073	-0.0096345	0.034188	-0.011134	-0.029685	-0.0015198	0.048835	-0.0051552	-0.14207	-0.064653	0.12363	0.063183	-0.017892	0.053685	0.034921	-0.021652	0.042142	0.0097379	-0.031023	-0.055868	-0.034218	-0.014014	-0.036179	0.028898	0.068824	-0.017956	0.030878	0.021696	-0.010449	0.015497	0.046297	0.0086468	0.0086641
	0.19899	-0.06722	0.08341	-0.11789	-0.16155	-0.038741	-0.0014873	-0.064268	0.012148	-0.0049577	0.035945	-0.099327	0.10195	0.025825	0.056884	-0.022514	0.10366	-0.011234	-0.078064	-0.013151	0.058373	0.045164	0.026924	-0.062482	0.018637	0.013055	-0.038365	0.10308	0.0095338	0.046238	0.04152	0.0022697	-0.0016014	0.081507	0.0018966	0.042329	0.0087409	0.021383	0.022899	0.024377	-0.058554	0.070248	0.00047368	-0.069393	-0.032539	0.021351	0.038914	0.01064	-0.0012135
	0.1271	-0.15837	-0.19843	-0.02975	0.035861	-0.017609	0.11854	-0.050663	0.055248	-0.021917	0.048357	0.015169	-0.10594	-0.11291	-0.039047	-0.033833	0.073775	-0.15854	0.01809	-0.05116	0.067285	0.01754	0.029743	-0.0317	-0.024437	0.05192	0.094916	-0.10183	0.074172	0.016391	0.09099	0.064055	0.019069	-0.077068	0.040166	-0.051576	-0.1008	0.011974	-0.019291	0.008769	0.038827	-0.0080529	-0.023781	0.09713	0.016725	0.025467	0.045553	-0.081927	-0.016734
TSP05_start (N=11)	0.1753	0.039796	0.082186	0.16173	-0.12179	0.015925	-0.070537	0.045812	0.017754	-0.066278	-0.056192	0.050703	-0.11479	-0.089664	0.083701	-0.01161	-0.038926	-2.1709e-05	0.035463	-0.082891	0.024832	-0.083588	-0.054005	-0.018708	0.037885	0.0585	0.0090637	0.049341	-0.025953	-0.040452	-0.0030468	0.013389	-0.090174	0.053606	0.018789	-0.0070745	0.021802	0.075652	0.041006	-0.017988	0.033756	-0.017331	0.0091414	-0.020883	-0.0014299	-0.017605	0.041819	-0.057731	-0.013977
	0.21155	-0.17986	0.18358	0.034517	0.07589	-0.10017	-0.13012	0.00052065	0.042824	-0.04176	-0.059805	-0.077987	-0.13982	0.093669	0.10167	-0.015023	-0.051995	0.073858	-0.073396	-0.033185	0.03121	0.092597	0.043627	0.081942	0.015066	-0.0098194	0.0091847	-0.090071	0.0040792	-0.014597	-0.052782	-0.028188	0.0089071	-0.015809	-0.033491	0.0032458	0.020511	-0.064682	0.068134	0.017245	0.017308	-0.040243	-0.031846	-0.006592	0.06177	0.02536	-0.033156	-0.01832	-0.0073279
	-0.31323	-0.066417	-0.069113	0.014333	-0.047282	0.0057218	0.098715	-0.047334	0.061721	0.0066404	0.021566	0.0013584	0.0016637	0.055715	0.077954	-0.085313	0.067529	0.092816	0.022962	-0.071503	0.02419	0.10299	-0.019531	0.032335	0.07412	0.056015	0.015761	0.070091	-0.02577	-0.048905	0.069312	0.039927	0.09414	-0.02665	-0.016536	0.057293	-0.00043219	0.076456	-0.011843	0.020857	0.0070087	0.015426	0.032616	-0.025574	0.03655	-0.069897	-0.002415	0.025224	-0.052697
	-0.24901	-0.01744	-0.05369	0.19922	-0.05152	-0.017376	-0.10336	-0.084016	0.064354	-0.010959	0.010738	0.027541	-0.020034	-0.022582	0.01631	0.0034456	0.064808	-0.054208	0.04084	0.0091744	0.011053	0.02385	-0.01096	-0.037188	-0.070769	-0.05688	-0.019862	-0.028094	0.018779	-0.028188	0.033596	-0.031625	-0.076387	0.040228	-0.035213	-0.022787	-0.01494	-0.017188	0.044641	0.04131	-0.0012001	-0.018822	-0.017665	0.0044213	-0.034171	0.018453	0.052852	0.024639	-0.0079571
	0.07555	0.34837	-0.088695	-0.0071639	0.06497	-0.077775	-0.067667	0.051297	0.057999	0.015906	0.055442	0.12921	-0.035672	-0.082717	-0.012693	-0.014356	0.011478	0.04502	-0.083628	-0.015202	0.0094273	0.017358	0.018404	-0.029149	-0.0079584	0.011947	0.038457	0.017145	0.047141	-0.011501	-0.050119	-0.028039	-0.0062188	-0.073353	0.048248	0.043626	-0.00054692	-0.074929	0.053419	0.035973	-0.04223	0.023097	0.046465	0.018773	-0.023033	0.0094959	0.054732	-0.024257	-0.020856
	0.18335	-0.10039	0.19432	0.030498	0.0057657	0.034464	-0.063176	-0.13769	-0.034991	-0.06594	-0.13259	0.14714	0.036761	0.10262	-0.18861	-0.085056	0.010582	-0.027757	0.11471	0.036155	0.19896	-0.043038	-0.10552	0.11353	0.049286	0.020245	-0.018461	0.025949	-0.034474	-0.025585	-0.0040741	-0.089646	0.051619	0.030393	0.029147	-0.063378	-0.034274	-0.0319	-0.01163	0.013078	0.051092	-0.043304	0.030585	0.015149	0.015218	-0.0064915	-0.009981	0.048834	0.028062
	-0.15096	-0.19335	-0.18025	-0.1752	0.075742	0.075933	-0.070544	0.0555	0.021507	-0.09999	0.015603	-0.062202	-0.062413	-0.13428	-0.044125	0.12043	-0.038394	0.067206	-0.067872	0.11468	0.080743	-0.035649	0.0017354	-0.094494	0.11006	-0.047562	0.041397	0.14066	0.01401	0.11054	-0.027202	-0.15662	-0.023533	-0.0030578	0.021239	-0.062008	-0.052291	0.063302	-0.022058	-0.042285	-0.027267	-0.018491	-0.00035724	-0.017084	0.054047	-0.045757	0.07512	-0.07053	0.011795
	-0.22577	-0.13938	0.17069	-0.020255	-0.027376	-0.08451	-0.026902	0.028899	-0.10276	0.17849	-0.039896	-0.010727	-0.021797	-0.039674	0.023833	0.10955	-0.11897	0.0036714	0.1171	0.055163	0.12303	-0.021817	-0.16534	-0.039415	-0.025428	-0.0089077	0.074125	0.035306	-0.012523	0.0094454	-0.035414	0.08024	-0.069242	0.018203	0.048133	0.0098742	-0.064802	-0.056998	-0.057748	-0.03749	0.02114	0.059372	0.041978	0.0060062	-0.053819	-0.015202	-0.044813	-0.04441	-0.061688
	-0.2758	-0.18057	-0.17987	-0.18855	-0.038448	0.0054773	0.048072	0.12321	-0.0098648	0.04835	-0.098953	0.11325	-0.044271	0.053045	0.066499	0.021482	0.037792	0.0079219	-0.0041001	0.022988	0.0073118	-0.0062184	-0.055288	-0.032035	-0.0088209	0.042212	0.026884	-0.12788	-0.015225	-0.012209	0.070671	-0.012996	0.0033528	0.078216	0.03132	0.02919	0.060998	0.00025007	-0.0012429	-0.015857	-0.051182	-0.06026	-0.0054636	-0.036968	-0.017194	0.00027979	0.026475	-0.04937	0.11765
	-0.14632	0.041711	0.02086	0.070123	-0.14632	-0.033855	0.14824	0.11733	-0.013081	0.02986	-0.057324	-0.016679	-0.028969	0.13953	-0.075601	-0.00046087	0.09986	0.02219	0.028102	-0.093604	-0.0022757	0.012913	0.14995	0.089191	0.15002	-0.081053	0.004117	0.0063582	-0.012876	0.081599	-0.072674	0.017232	0.054128	-0.019541	0.010222	0.0242	-0.027587	-0.029052	-0.040335	0.021278	-0.1051	0.025728	-0.039079	-0.0094821	-0.012343	-0.038762	0.026416	0.0076449	-0.05026
	0.14317	0.0068779	-0.022617	-0.1514	-0.071441	-0.18921	-0.16125	-0.0076985	-0.084815	-0.052637	0.16218	0.025367	-0.028157	0.078768	-0.052816	-0.066534	0.075241	-0.079555	-0.040026	0.02284	-0.055936	0.010126	0.020858	0.046894	0.03514	-0.056127	0.045967	0.00089789	0.0707	0.024301	0.035318	0.11476	-0.037852	0.056002	0.0041334	-0.0047412	-0.003858	0.01078	0.048399	-0.080158	-0.035326	0.023479	-0.035373	-0.053314	-0.0018012	-0.050307	0.059827	0.052738	0.039877
TSP05_end (N=11)	0.22379	0.00056435	-0.0083316	0.183	-0.018453	-0.10716	-0.043145	0.087031	-0.0050739	0.01837	0.021398	0.064091	-0.13002	-0.047703	0.036068	0.039773	0.019797	0.010715	-0.013737	-0.070966	-0.0020497	0.016787	-0.077057	-0.046502	0.019282	-0.0034076	-0.011778	0.010534	-0.033856	0.011745	0.0023764	-0.019893	-0.013489	0.070831	0.033961	0.014635	0.04266	-0.0032667	-0.0052301	0.03199	-0.012453	0.00049466	0.032571	0.011088	-0.027136	-0.054789	0.065513	-0.0059447	-0.031883
	0.2026	-0.16205	0.19858	0.034511	0.040511	-0.10808	-0.18334	0.0048003	0.046595	-0.01949	-0.051201	-0.013256	-0.18368	0.059356	0.078108	-0.029597	-0.080502	0.07167	-0.062437	-0.015217	0.037861	0.039121	0.030588	0.082071	0.0069008	-0.0018764	0.0088957	-0.054537	0.0038019	0.036892	-0.048806	-0.025243	0.0053212	0.013896	-0.044458	0.00016588	0.046472	-0.043363	0.0074868	0.047283	0.024752	-0.021039	-0.065178	-0.018037	0.026353	0.064078	-0.054311	-0.053284	0.0098473
	-0.32526	-0.085722	-0.060865	0.01223	-0.01157	0.01399	-0.024912	-0.025143	0.097167	0.081551	-0.042634	0.10141	0.023991	0.0042105	0.11578	-0.047747	0.11309	0.12876	0.037535	-0.0013646	-0.028503	0.096682	-0.015297	0.01839	0.0048186	0.060776	0.062864	0.045581	-0.07003	-0.082073	0.061681	0.011801	0.056772	-0.013283	-0.057617	0.010524	0.0035442	-0.015549	-0.023529	0.032045	-0.021913	-0.016627	0.034863	-0.02579	0.039776	-0.070103	0.012191	-0.017173	-0.047196
	-0.1982	0.056936	-0.051902	0.14559	-0.080133	-0.018083	-0.18937	-0.066297	0.072356	-0.047285	0.02245	0.026267	0.0034529	-0.031215	0.015549	0.044667	0.033173	-0.069289	0.015894	0.02174	0.012854	-0.0019843	0.030935	-0.068599	-0.055154	-0.066562	-0.048131	-0.032424	-0.0066202	-0.010909	0.020863	-0.029719	-0.043868	0.00057406	0.018804	0.027918	-0.03734	-0.0031165	0.059006	-0.017607	-0.020855	-0.031591	-0.027306	-0.010068	-0.017795	0.007326	0.023703	0.071524	-0.0018925
	0.062546	0.30176	-0.094792	0.067391	0.097447	-0.04806	-0.1166	0.050906	0.025022	0.0023115	0.051197	0.16789	0.010085	-0.087349	0.030895	-0.03389	0.026454	0.040919	-0.039893	-0.034102	0.03703	0.021019	0.0095924	0.010298	-0.02759	-0.012758	0.044908	-0.014505	0.060886	-0.028539	-0.03504	-0.052088	0.05121	-0.097673	0.062811	0.029362	-0.025932	-0.061923	0.045299	0.012938	0.022865	0.02058	0.022851	-0.011164	-0.040177	0.028322	0.060734	0.013569	-0.054877
	0.19928	-0.13393	0.25871	0.027026	-0.036428	0.029859	-0.050868	-0.059269	-0.0010141	-0.061255	-0.077855	0.1651	0.063722	0.039708	-0.13855	-0.065892	0.016395	-0.025303	0.051588	-0.028384	0.13033	-0.04862	-0.084443	0.11141	0.051751	0.032875	-0.024822	-0.0090864	-0.019738	0.0052589	-0.011595	-0.13862	0.057542	0.07872	0.04054	-0.021313	-6.2589e-05	-0.022338	-0.035125	0.021023	-0.0064433	-0.034865	0.0062629	0.0054486	0.053293	0.031645	0.026092	0.068358	0.016809
	-0.073001	-0.13013	-0.17525	-0.01153	0.14351	0.19566	-0.098109	-0.042918	0.12835	-0.024493	0.046145	-0.056006	-0.055007	-0.11189	-0.066999	0.065546	-0.0067362	0.13111	-0.034986	0.033852	0.062161	-0.094264	0.0076386	0.014852	0.091992	-0.098098	0.06168	0.074832	0.040715	0.032401	0.0030175	-0.10083	0.017203	0.0013276	-0.014247	-0.082925	0.021403	0.051106	-0.0071006	0.0034956	-0.070283	0.075272	-0.094799	0.01081	-0.10381	-0.037156	-0.0030176	0.021102	0.022147
	-0.21278	-0.17621	0.19368	-0.036414	0.016904	-0.092884	-0.040221	0.035701	-0.11724	0.1632	-0.012866	-0.012205	0.039989	-0.0078658	0.016863	0.085876	-0.1043	0.041864	0.071069	0.067382	0.10973	0.034203	-0.14612	0.0071616	0.030096	-0.056154	0.066474	-0.020815	-0.057825	-0.00036726	0.023191	0.11365	-0.026097	-0.051657	-0.0075452	0.043973	-0.037217	-0.026339	-0.085461	-0.022737	-0.04154	0.094145	0.011337	-0.031185	-0.048105	-0.037068	-0.018016	-0.0012101	-0.032146
	-0.28556	-0.19627	-0.19151	-0.23144	-0.023827	-0.015201	0.036227	0.1343	-0.021473	0.0072137	-0.12666	0.11134	-0.01546	0.067595	0.044778	0.055908	0.0049465	0.089654	0.0066502	0.067497	-0.00316	-0.019424	-0.046177	-0.010048	0.040901	0.021746	0.033269	-0.064406	-0.038309	-0.016007	0.073596	-0.036421	0.022109	0.047324	0.028283	-0.0058493	0.014262	0.00092653	0.0021796	-0.005196	-0.035049	-0.075891	0.037504	-0.040213	0.035769	0.071146	0.0025116	-0.050582	0.096978
	-0.36391	-0.020088	-0.019811	-0.024383	-0.10791	0.029647	-0.078969	0.034639	0.017005	0.075066	-0.13575	0.13412	-0.042183	0.11343	0.072133	0.00121	0.051311	0.041822	0.11288	-0.067442	-0.066096	-0.052873	0.11608	-0.016978	-0.024799	-0.020639	0.088114	-0.0042582	-0.055786	0.0026316	0.029281	-0.031992	0.030779	-0.0073073	-0.030539	-0.024979	-0.084416	-0.047716	-0.05603	0.035463	0.01654	0.03432	-0.015602	-0.053202	0.027847	-0.04653	0.025488	0.028709	0.024822
	0.057191	-0.12723	-0.18372	-0.21512	0.018278	-0.10501	-0.050564	-0.069929	-0.076388	-0.13711	0.16177	0.10243	-0.10722	-0.035832	-0.051933	-0.13267	0.13236	-0.019468	0.059298	-0.039191	-0.084421	0.083592	0.0061953	0.083584	-0.00012784	-0.045053	0.13001	0.029359	0.10398	-0.051231	-0.013515	0.047038	0.0005597	0.14117	0.061163	-0.027299	-0.029042	0.020335	-0.014816	-0.051701	-0.055813	0.010197	-0.00048489	0.082898	0.0073467	-0.0002043	-0.1349	-0.074245	-0.021921
3_Mix_start (N=13)	-0.25388	0.021249	0.10904	0.033313	-0.056119	0.092125	0.10419	0.066634	-0.085695	-0.050893	0.028492	-0.060486	0.049691	0.016904	0.041902	-0.048615	-0.10127	-0.10809	-0.05599	-0.031353	0.12743	0.074221	0.062385	-0.0025547	-0.087424	-0.0005084	0.013157	0.031482	0.12493	0.080284	0.029405	-0.024309	0.071511	0.0086795	0.063124	-0.014273	0.032468	-0.032164	-0.0016232	0.044717	0.0033812	-0.0005909	-0.016104	-0.046059	0.0048901	-0.032882	-0.062395	0.024143	-0.033906
	0.19488	-0.027064	0.13834	-0.068152	-0.13568	-0.060883	-0.054406	-0.032522	0.11044	0.016673	0.078681	-0.040469	-0.06346	0.016477	0.02305	0.055688	-0.098339	0.069017	-0.039681	0.044391	-0.023918	-0.045444	0.018876	0.025354	-0.043693	-0.045341	-0.041297	-0.08273	-0.043572	0.078348	-0.024969	0.051521	0.047322	0.033911	0.014494	-0.053578	0.1527	-0.0041605	-0.0013285	0.037827	0.023239	0.051602	0.070144	0.033964	0.017423	-0.014375	0.023282	-0.00061721	0.045239
	0.08717	0.16089	0.059536	0.08076	0.0096076	0.098421	-0.073817	0.12491	-0.067151	-0.042521	0.068762	-0.14075	0.093161	0.15961	0.034656	-0.022514	0.013252	-0.063371	0.14053	0.069821	-0.0033018	-0.027206	0.0012268	0.017	-0.069187	0.046307	0.06252	-0.024115	0.01608	0.00039831	-0.075884	0.018417	0.066852	-0.037971	0.024045	-0.024348	0.03979	0.054657	-0.036352	0.033534	-0.043519	-0.089974	-0.0084882	-0.0014016	-0.023686	-0.025681	0.060998	-0.076278	0.015969
	-0.27666	0.14492	0.050666	0.081098	0.078054	-0.080916	0.069782	-0.031536	0.080908	-0.02097	0.087685	-0.032705	-0.05748	0.050988	-0.062596	-0.055328	0.042149	-0.012623	0.013697	-0.0016096	-0.01168	-0.047588	0.05594	-0.068845	-0.012779	-0.0794	-0.10032	0.042082	-0.017261	-0.018119	-0.045866	0.021234	-0.021712	0.019422	-0.0012931	0.040692	-0.0070878	0.017902	-0.038702	-0.025045	-0.015992	-0.01022	-0.076819	0.050079	0.035795	0.010365	0.016851	0.0066275	0.0036922
	0.1959	-0.16531	0.060466	0.10737	0.086448	-0.056275	0.013551	-0.076778	-0.011714	-0.077363	-0.091013	0.053898	-0.0052244	0.13312	-0.15655	-0.061729	0.025561	0.0089462	-0.061607	0.081341	-0.038045	0.0017986	0.11672	0.051331	0.014656	-0.043705	0.14266	0.038808	0.098452	0.022895	0.040202	0.016747	-0.15176	-0.060268	-0.019501	-0.013272	0.050441	0.025801	-0.042738	0.0031389	0.060911	0.0022611	0.073734	-0.03708	-0.016681	-0.030946	0.017975	-0.056196	0.015346
	0.047008	0.022344	0.032053	-0.20312	-0.14333	0.10267	-0.079111	0.05455	0.042854	0.2205	-0.098438	0.024776	0.032404	0.13042	-0.016276	-0.12669	-0.072015	-0.062501	-0.10356	-0.056229	-0.19145	0.0079241	-0.040327	-0.01465	-0.069043	-0.076961	0.063354	0.066105	-0.010226	0.051355	-0.010988	0.0074718	0.033006	0.011539	-0.024638	-0.061386	-0.038264	-0.030192	-0.038574	-0.044531	0.040192	-0.004489	-0.02721	0.05703	-0.026474	0.033741	-0.012922	0.0038842	-0.026103
	0.067348	-0.11404	-0.033433	-0.050798	-0.0010602	0.095185	-0.024724	0.16257	0.040541	0.016097	0.12637	-0.059215	0.089098	0.085564	0.069074	-0.045387	-0.045001	-0.0006943	-0.062824	0.13542	0.04714	-0.07156	0.089512	-0.056284	0.036679	0.090379	0.0052243	0.033189	-0.01517	-0.078302	0.028459	-0.038656	-0.060107	0.048492	0.010957	0.084248	-0.025562	-0.065366	-0.0059229	-0.096943	-0.0096687	-0.070492	-0.022897	-0.014324	-0.1011	0.024283	-0.078957	0.0095767	-0.018788
	-0.17943	0.14408	-0.04086	0.14726	-0.051205	-0.020366	-0.049792	0.0066418	-0.0053976	0.03002	0.061016	-0.028373	0.047608	0.049271	0.032825	-0.034896	0.0094145	-0.056391	-0.065266	0.071195	0.027943	-0.022796	-0.068416	0.019586	-0.087934	-0.094272	-0.00051503	0.037091	-0.025738	-0.0062057	-0.018211	0.054723	-0.024135	0.021151	-0.028343	-0.039793	0.035589	0.035695	0.047367	0.0074446	-0.040138	0.0036216	-0.028	0.0095398	0.077626	-0.027527	-0.029573	-0.094706	0.0097762
	0.052448	-0.062523	-0.14677	0.056482	0.085148	0.27514	-0.036031	-0.00010288	0.13597	0.11324	0.065952	-0.099094	-0.020726	0.014592	-0.054496	-0.16278	-0.077513	-0.10804	0.053674	0.012864	-0.059511	0.075568	-0.072308	0.00032221	0.042785	-0.061309	-0.018858	-0.036937	-0.10935	0.043997	0.015782	-0.031407	-0.055556	0.012855	0.0007375	0.00086819	-0.016356	0.005454	0.047708	0.015763	-0.012319	0.053551	-0.036626	-0.012123	0.031382	-0.066716	0.00021486	-0.0086589	0.014985
	0.14597	-0.056141	0.033066	0.089598	0.17643	0.0088617	0.068163	-0.096699	0.091117	-0.017346	-0.13844	0.0022661	-0.16038	0.063704	-0.0015473	-0.055177	-0.090975	0.050008	-0.013702	0.10851	-0.074618	0.010351	-0.0056081	-0.16246	-0.090691	0.10689	0.030125	0.020039	-0.06015	-0.069411	-0.01544	0.034526	0.067288	-0.057993	0.050385	-0.08005	-0.030892	0.0030009	-0.008119	-0.041382	-0.097315	0.021286	-0.022739	-0.015545	0.055614	0.018711	-0.028915	0.044834	-0.0020205
	-0.14947	-0.047661	-0.033726	0.1514	-0.11295	0.061264	0.0072233	-0.055005	0.074806	-0.045498	-0.15832	-0.054805	0.022868	-0.00691	0.05116	-0.016061	0.021698	-0.057307	0.017004	-0.0061296	-0.028782	0.029684	-0.071958	0.083771	0.011698	-0.038351	-0.012827	0.015621	-0.0059461	-0.0048051	-0.0086475	0.0094717	-0.04822	0.014194	0.0082449	0.013279	0.045161	0.021873	0.059632	-0.00043261	-0.10546	-0.0080018	-0.030848	0.0040245	-0.022965	0.10828	0.01206	-0.12881	0.021971
	0.20245	-0.061793	0.095105	0.14348	-0.019184	-0.069345	-0.076571	0.10824	-0.0021798	-0.040611	-0.074	-0.095962	-0.092542	0.019661	0.13409	0.0009745	-0.070946	0.019198	-0.021683	-0.1482	0.012901	-0.0079066	-0.0079269	-0.048682	-0.015705	0.010862	0.039382	0.030845	-0.028006	0.010555	-0.006945	-0.01291	0.017616	0.11208	0.024708	-0.025382	0.0046138	0.050141	-0.015706	0.0031147	0.0059255	-0.02857	0.044021	0.066922	0.0095863	-0.026654	-0.0017181	0.029106	-0.019723
	0.19533	0.062275	-0.0078888	0.14205	-0.018496	0.011311	-0.046483	0.10343	0.06898	0.066891	0.13976	-0.0010665	-0.078391	0.12008	-0.036351	0.092161	0.034519	-0.020458	0.011951	-0.0074692	0.028088	0.0082014	0.058651	-0.023492	0.037134	-0.01714	0.038759	-0.029654	-0.061603	0.071099	-0.028905	0.015126	0.015534	0.0014166	0.0016556	-0.039551	0.028167	-0.054739	-0.073035	0.014574	-0.11291	0.021714	0.040183	-0.041806	0.10068	-0.014401	-0.045232	0.0065635	-0.024639
3_Mix_end (N=13)	-0.32017	0.017257	0.047385	-0.028292	0.012236	0.11807	0.13543	0.063111	-0.075427	0.016749	0.0020435	0.005186	0.0082373	-0.043765	0.048098	0.010129	-0.15844	-0.115	-0.0056205	-0.028601	0.087564	0.094834	0.035165	-0.018287	-0.070487	0.028878	-0.032062	0.042512	0.093478	-0.048466	-0.0052549	-0.037165	0.042959	-0.00082927	0.06605	0.013563	0.049027	-0.03241	-0.0026318	-0.01353	0.054689	0.014987	0.059773	-0.05848	-0.0081338	0.017247	-0.033885	-0.023986	0.048289
	0.13901	-0.070226	0.042117	-0.15068	-0.16811	-0.05381	-0.008051	0.047574	0.034026	-0.031141	0.0903	0.0010374	-0.07673	-0.045291	0.011824	0.01905	-0.15457	0.0080199	-0.028231	0.067534	-0.024181	-0.066541	0.030485	0.0044998	-0.0004645	-0.017667	-0.012218	-0.01791	-0.0020316	0.056262	0.024919	0.084828	-0.0018237	-0.097509	-0.052468	-0.026936	0.099524	-0.079221	-0.031401	0.035181	0.0182	-0.054632	0.030355	0.01849	-0.020905	-0.037836	0.12296	0.030482	0.016311
	0.061034	0.21325	-0.025091	0.081269	-0.063437	0.13829	-0.11722	0.10671	-0.11677	-0.055112	0.066543	-0.087902	0.099469	0.11109	0.045981	-0.04404	-0.0028002	-0.068921	0.081354	0.027751	0.02391	-0.035401	-0.0043906	0.012801	-0.021167	0.044775	0.027157	-0.0063421	0.018086	0.0053652	-0.037799	0.012337	0.059637	-0.074958	0.026253	0.033931	0.023113	0.08035	-0.063104	-0.024495	-0.0053318	0.01348	-0.0042595	0.091621	0.076259	0.0057933	-0.0099149	-0.077679	0.036891
	-0.26151	0.16073	0.14091	-0.011843	0.098307	-0.1077	0.02642	-0.0050999	0.049057	-0.07715	0.068273	-0.056973	-0.019602	0.046053	-0.025923	0.016921	0.017864	-0.058742	-0.02162	-0.0015573	-0.0045327	-0.083152	0.0086665	-0.081211	0.0037717	-0.037524	-0.06118	0.034917	-0.042929	-0.069055	0.041996	-0.004228	-0.078678	-0.0052686	-0.072357	0.036812	-0.007069	0.00027953	-0.014987	-0.0092429	-0.0023287	-0.024717	-0.084876	0.039418	0.029225	-0.017978	0.017626	0.0059438	0.025912
	0.19731	-0.15188	0.071547	0.10939	-0.015037	0.017525	0.093207	-0.091855	-0.0037543	-0.11701	-0.13808	-0.0058384	0.083796	0.037613	-0.10476	-0.037711	0.060914	-0.0093118	-0.051864	0.047321	-0.068138	-0.038221	0.10212	-0.0099264	0.032534	-0.065625	0.10753	-0.037348	0.010793	-0.081564	-0.048663	-0.037694	-0.066822	-0.10667	0.035162	0.086971	0.08778	0.037569	-0.088199	-0.0063207	0.049423	0.090636	0.055531	-0.07182	-0.057665	-0.025359	0.0067462	-0.050673	0.05749
	0.080067	0.01264	-0.038359	-0.22017	-0.17832	0.07204	0.056952	0.078766	0.112	0.15629	-0.14404	0.044627	0.041704	0.12907	0.038085	-0.10207	-0.017826	-0.048029	-0.082316	-0.012727	-0.10768	0.0016393	-0.040085	0.067552	-0.033166	0.014649	0.027459	0.030592	-0.010445	0.00887	-0.028303	0.0026469	-0.030686	0.041555	0.028055	-0.054192	-0.020366	0.046323	0.019504	-0.01312	0.041254	-0.018337	-0.01666	0.032165	-0.088868	-0.019155	-0.0096485	0.097171	-0.0026229
	0.07842	-0.050542	-0.096839	-0.13828	-0.023602	0.031009	-0.033278	0.1009	0.04656	-0.019509	0.12684	-0.13144	0.12422	0.15883	0.039301	-0.038461	-0.023898	0.045771	0.017448	0.11839	-0.027565	-0.070505	0.013235	-0.0080236	0.077767	0.077769	-0.014855	0.067969	-0.033716	-0.072723	0.017478	-0.060757	-0.062415	0.0098147	0.030487	-0.044105	0.014844	-0.14726	0.064389	-0.075175	0.030743	0.033136	-0.0073324	0.11747	0.058794	0.087516	0.017099	-7.139e-05	-0.064934
	-0.1348	0.1949	0.043767	-0.083675	-0.04263	-0.070398	0.03576	0.075735	0.015819	-0.14228	-0.075617	0.0032685	0.074863	-0.045292	-0.019299	0.013199	0.020306	-0.15075	0.020836	0.11603	0.032911	0.018781	-0.1024	0.04985	0.029529	-0.02742	0.0017141	-0.00084796	-0.059279	0.034837	-0.023962	0.038221	0.011059	-0.041299	0.018169	0.059826	-0.02601	-0.023014	0.067068	-0.0041222	0.008324	0.035436	0.03588	0.0065612	-0.0009573	0.00015388	-0.042008	-0.030869	-0.0086184
	0.0427	-0.073193	-0.17088	-0.022553	0.044429	0.28163	0.0088667	-0.011887	0.10134	0.090375	0.069853	-0.084845	-0.016336	-0.046762	-0.065335	-0.068329	-0.077283	-0.12316	0.057707	-0.015275	-0.043455	0.080285	-0.1041	0.028591	0.047132	-0.036373	-0.0057723	-0.084783	-0.1442	0.0085585	0.0048945	-0.081286	-0.057848	-0.047024	0.059029	0.025618	-0.028473	0.02776	0.06161	0.035666	0.03031	0.015392	0.030318	-0.019926	0.051928	-0.045212	0.030897	0.004565	-0.021794
	0.14292	-0.05062	-0.026236	0.050658	0.0881	0.047209	0.11475	-0.13175	0.017497	-0.11229	-0.18648	0.00050375	-0.079209	0.048786	-6.8752e-05	-0.059092	-0.13673	0.036497	0.018217	0.078104	-0.078172	0.012076	0.016316	-0.15111	-0.02185	0.07424	0.040271	0.045787	0.0038273	-0.067513	0.014314	0.09879	-0.02075	-0.084055	0.11101	0.046125	-0.025725	0.011828	-0.0016012	-0.0024758	-0.089976	-0.010065	-0.013668	-0.013753	-0.0014025	0.075501	0.0070111	0.046305	0.0016664
	0.026983	-0.18466	-0.058098	0.046376	-0.05173	-0.05589	0.13379	0.053599	0.054823	-0.076335	-0.18462	-0.10586	0.066408	0.014527	0.049114	0.084829	0.020434	-0.052005	0.018955	0.040729	-0.04111	0.059296	0.021878	0.081759	0.084172	-0.10293	-0.029852	-0.03172	-0.024788	0.039907	-0.097144	-0.011456	0.053009	0.024985	-0.027121	0.11258	0.0016661	-0.051844	0.016984	-0.041673	-0.040178	-0.001151	-0.015698	0.031073	0.0068215	0.063534	0.085006	-0.015677	-0.044541
	0.189	-0.075517	0.14612	0.10091	-0.10188	-0.030049	-0.013776	0.095863	-0.012824	-0.050609	-0.093295	-0.057456	-0.11224	-0.040561	0.095538	0.038776	-0.085911	0.0053546	0.0079154	-0.11053	-0.04308	-0.071255	-0.043819	-0.010422	0.0077711	-0.0043304	0.059216	0.013966	-0.030586	-0.0071684	-0.066734	-0.027006	-0.057712	0.079608	0.074424	0.037758	-0.017758	0.069409	-0.037777	-0.053133	-0.010714	0.0089822	0.040219	0.076347	-0.03306	-0.005213	0.053933	0.031505	-0.038222
	0.1392	-0.056176	-0.1033	0.080567	0.053902	0.016261	-0.053323	0.074116	0.041444	-0.025377	0.18249	-0.05259	-0.055481	0.10686	-0.017344	0.099335	0.099287	-0.16186	0.055732	0.0014282	0.010505	-0.0072548	0.039485	-0.052467	0.05668	0.057355	0.035042	-0.055883	-0.017359	-0.012021	0.0019459	0.016678	-0.016834	0.039315	0.044479	0.020747	-0.064325	-0.075633	-0.020478	0.017367	-0.0041664	-0.029958	0.10194	-0.027916	0.061071	-0.035829	-0.034828	0.047712	0.0017305
3_Mix+PE0401_start (N=13)	0.20402	0.077765	-0.060955	0.20022	0.021605	-0.011416	-0.015942	-0.00052647	-0.086147	-0.032111	-0.078107	0.075137	0.0075085	0.084387	-0.091123	-0.0086684	0.0081148	0.029607	-0.05787	-0.035153	-0.0089831	0.026138	0.026179	-0.087578	0.046944	0.0011705	-0.0099772	0.093065	-0.0080746	0.034668	0.040709	0.01599	-0.043543	-0.0022811	-0.084188	0.049836	-0.036584	-0.052635	-0.035466	0.04323	-0.0056815	-0.051292	0.056838	0.030149	0.0022819	-0.027965	-0.075942	0.004009	0.030188
	0.17761	-0.066779	-0.11934	-0.013197	-0.0098432	-0.050706	0.11606	-0.18951	-0.062945	-0.10946	-0.11722	-0.097511	-0.067509	0.022523	0.094825	-0.029288	0.028047	-0.039927	0.029713	0.030486	0.038452	0.10775	0.052804	-0.019488	-0.051342	0.027647	-0.013695	-0.0047607	-0.035406	0.077141	-0.0064144	-0.02456	0.064307	-0.03742	-0.028617	-0.048297	-0.0161	-0.047693	0.062255	-0.10726	-0.015757	0.040828	-0.026834	0.0011943	-0.0043344	-0.028847	0.025697	0.015973	-0.0012112
	0.12101	-0.12977	-0.00121	0.07048	0.12859	0.019351	0.05948	-0.021832	0.018085	0.17117	0.028015	-0.028195	-0.0058337	-0.046475	-0.16504	0.039038	-0.050954	-0.0070997	-0.014275	-0.0021715	-0.0527	-0.26819	0.024028	0.11945	-0.082627	-0.069373	0.052061	0.064043	-0.021607	-0.0044332	0.1204	0.039597	0.17345	0.02933	-0.023998	0.013565	-2.4916e-05	-0.0094583	0.10501	-0.080362	0.0083254	-0.053426	0.010759	-0.11546	0.051452	0.0059704	-0.013564	-0.055049	-0.024232
	-0.23569	-0.075322	-0.056164	0.12633	0.025995	0.0022734	0.07066	-0.035334	0.031642	0.094184	0.056921	0.018396	-0.02102	-0.058604	0.0081057	0.081864	-0.069397	0.0017441	-0.012521	0.03135	0.018545	0.038464	0.052807	0.080619	0.0028431	-0.070422	0.027538	-0.00087774	0.0013464	-0.13606	0.042181	0.057986	-0.00896	0.00033214	0.047589	-0.12909	0.063682	0.0014246	-0.057044	0.055619	-0.054361	0.033394	-0.072997	0.084927	-0.023978	0.013845	-0.0204	0.086585	0.069177
	0.19779	-0.154	-0.031401	0.083475	0.0055647	-0.10192	0.055551	-0.097731	0.01786	0.056525	-0.014662	-0.0339	-0.036475	-0.043344	0.031163	-0.060403	0.022387	-0.1028	-0.077554	-0.042417	0.068109	-0.0098921	0.011587	-0.071809	-0.0059525	0.18747	0.079041	0.035696	-0.019617	0.11313	0.034082	-0.01828	0.017571	0.020719	-0.053029	0.019752	-0.018535	-0.047393	0.01642	0.016591	0.015803	0.04822	-0.038044	0.033863	-0.041975	-0.043556	-0.012464	-0.015334	0.043024
	0.17086	0.1269	-0.24213	0.034399	0.033145	-0.23293	0.063377	0.055547	-0.057481	0.045243	0.0045603	0.016686	0.053643	0.017529	-0.0095422	-0.034491	-0.031776	0.059143	-0.0077473	0.017537	0.014596	0.030236	-0.0070688	0.029865	-0.025715	-0.025437	-0.037472	-0.0070303	0.01348	0.0013027	-0.036909	-0.02238	0.0022552	0.046557	-0.0167	-0.01475	0.021505	0.023998	-0.034193	-0.025303	-0.016382	-0.0030578	-0.015099	-0.034282	0.028097	0.0012966	0.0026575	0.0084132	-0.028169
	0.16487	0.27921	-0.12206	0.097168	0.023807	-0.10817	0.097583	0.055986	-0.0050558	0.060901	-0.017401	0.039329	0.065053	-0.030589	-0.01419	-0.023589	-0.025363	0.065539	-0.042405	0.02164	0.0083189	0.022137	-0.044794	0.04202	-0.0486	0.023682	-0.0067111	0.009401	-0.0020684	-0.024472	-0.033056	-0.054872	0.029527	-0.030184	0.06161	-0.027271	0.024038	0.0021828	0.019821	-0.0044514	-0.042125	-0.020026	0.005022	-0.018008	-0.014175	-0.034477	-0.008246	0.011185	-0.00096699
	0.12454	0.30543	0.023573	-0.015916	0.081228	-0.088806	-0.057373	-0.00074294	0.06962	0.17653	-0.018086	-0.0013525	-0.056286	-0.022612	-0.027328	0.090724	0.030992	0.071813	-0.038918	-0.036237	-0.016099	0.041918	-0.053783	-0.07714	0.012595	-0.00099829	0.0065329	0.073868	0.079358	-0.046789	-0.068133	0.0076807	0.0081942	0.0221	0.0085134	-0.026216	-0.030945	-0.060347	0.022051	-0.014113	-0.059614	0.010834	0.023351	-0.001688	0.049595	0.012605	-0.0040601	-0.05241	0.016601
	0.15548	-0.16322	0.003526	-0.03531	0.093598	-0.1794	-0.085007	-0.07302	-0.071449	0.018111	-0.036724	-0.028591	-0.031534	0.038078	0.019756	-0.03854	0.0062269	-0.031644	0.082399	-0.011755	0.035328	0.12685	0.022201	0.14139	-0.030727	-0.071343	-0.046366	0.11147	-0.0023411	-0.064812	0.082552	-0.015797	-0.05031	-0.052862	0.072293	-0.02998	0.046298	0.032611	0.071875	-0.11165	0.01459	0.023028	0.031799	0.020043	0.0081123	-0.092862	0.055189	0.058644	0.074881
	0.037022	0.071351	0.22442	-0.18635	0.31225	-0.015409	0.06568	0.046272	-0.087832	0.10988	-0.051594	-0.0080556	0.026818	-0.16715	0.1009	-0.0067312	0.039311	-0.059147	0.024152	0.019684	0.00082535	0.023634	0.03092	0.091655	-0.06631	-0.02602	0.045359	0.027679	-0.022734	0.062992	0.026611	-0.073775	-0.10816	-0.018962	-0.058298	-0.0012098	0.046438	-0.06038	-0.09486	-0.055464	-0.060125	-0.020908	0.033401	-0.01905	0.09255	0.071201	-0.0068361	0.04086	-0.039217
	0.17776	0.063665	-0.087372	0.20705	0.044011	0.061941	0.013801	0.035172	-0.072907	0.036005	-0.099881	-0.15412	-0.10867	0.0066344	-0.057352	0.063995	0.017654	0.041506	0.13495	-0.022702	0.0022277	0.053087	0.011564	-0.025087	-0.0057217	-0.036016	0.014199	-0.059812	0.034759	0.03095	0.040639	-0.0042425	-0.019813	-0.019086	0.0039549	-0.026065	0.051136	-0.04618	0.042511	-0.0056384	0.018089	-0.042915	-0.10588	-0.003116	-0.0017559	-0.024194	-0.077534	0.008457	0.017254
	-0.29382	0.03762	-0.044418	0.12618	0.0031485	0.031401	0.076471	-0.056523	-0.078518	0.075327	0.13747	0.048618	-0.091424	0.036606	0.0126	0.0012497	0.0037727	-0.059875	-0.016927	0.032289	0.0034448	-0.022525	0.090144	-0.021593	-0.0075877	-0.007345	-0.088668	0.032544	0.009229	0.061573	-0.10932	0.0061797	-0.011068	0.031955	0.083681	-0.012347	-0.02266	0.024787	-0.028425	-0.046209	0.084682	-0.0034572	0.03327	-0.036208	0.02533	0.034388	-0.0024563	0.013585	0.018013
	-0.1934	-0.1216	0.022567	0.081435	0.0053188	-0.017013	0.14342	-0.054803	-0.10957	0.10117	0.12056	0.018091	-0.051994	0.014266	0.033146	-0.046296	-0.046624	-0.021615	-0.055861	0.12504	0.0017556	-0.084202	-0.015097	0.086719	-0.047598	0.020122	-0.092637	0.017195	0.017221	0.029534	-0.08554	-0.0029697	-0.025533	0.016965	0.029175	-0.03369	-0.017356	0.049745	0.02629	0.055788	-0.051048	-0.055976	0.0065566	-0.0055602	-0.011735	-0.034285	-0.031755	0.02729	-0.026146
3_Mix+PE0401_end (N=13)	0.16013	0.16408	-0.032645	0.0302	-0.11806	0.10692	0.014033	0.081364	-0.15997	-0.0026137	0.033933	0.025548	-0.032861	0.019674	-0.09341	0.022255	0.04689	0.019139	0.034286	-0.029715	-0.013679	0.01433	-0.023396	-0.029511	0.01946	0.017031	-0.088151	0.14351	-0.037272	0.030795	0.068824	-0.011868	-0.033599	-0.036535	-0.088056	0.07773	-0.014902	-0.057078	0.034942	0.061331	-0.086146	-0.020223	0.086422	0.089506	-0.011176	0.002998	-0.043465	-0.007695	0.12164
	0.14844	0.057279	-0.055148	-0.13906	-0.086208	0.06416	0.06515	-0.22585	-0.12764	-0.02171	-0.03883	-0.030381	-0.048015	-0.010661	0.088352	0.030333	0.069121	-0.016735	0.028586	0.046342	-0.0017521	-0.017418	0.033444	0.094087	-0.11172	-0.028627	-0.071639	0.036963	-0.042862	-0.0413	-0.11782	-0.093766	0.0075015	-0.0032238	-0.074209	-0.0066297	-0.0080031	0.042406	-0.047678	0.039348	-0.035215	0.068037	0.0018936	0.015766	-0.037743	0.054014	-0.052187	-0.058056	-0.054194
	0.14329	-0.10234	0.044737	0.021201	-0.081275	0.088648	0.11759	-0.012451	-0.041002	0.060467	-0.021643	-0.066057	-0.034358	-0.15847	-0.076349	0.00099636	-0.0045551	-0.020696	0.0022011	-0.07116	-0.076077	-0.20776	0.0098581	0.052849	-0.077421	-0.060036	0.00075186	0.014418	0.047953	-0.0055886	0.090258	0.027844	0.092906	-0.01999	0.027176	0.085174	-0.048675	-0.006564	0.061638	-0.045374	-0.079791	-0.014393	0.03527	0.016728	-0.01937	-0.0098851	0.0026948	0.027935	0.0034383
	-0.17013	-0.17139	-0.08375	0.015019	-0.050977	-0.056629	0.16406	0.056271	0.013351	-0.007174	0.083039	-0.055974	-0.042276	-0.086865	0.0036259	0.060777	-0.027042	-0.050152	-0.046372	0.039392	0.069651	-0.033485	0.043886	0.054162	0.092799	-0.046412	0.010569	0.0082822	0.062644	-0.062139	-0.025222	0.064548	0.035917	-0.0012857	-0.044827	-0.058951	-0.017893	-0.067646	-0.063298	0.074484	0.021009	-0.035243	-0.059112	0.031564	0.010694	0.041904	0.020156	0.071375	0.027026
	0.19226	-0.14502	-0.058061	-0.0020361	-0.045864	-0.070978	0.14519	-0.11005	-0.023545	0.040531	-0.0020755	-0.049749	-0.051566	-0.09197	0.0034157	-0.019103	0.028644	-0.12244	-0.023909	-0.05643	0.053102	-0.065648	-0.0090966	-0.019513	-0.047298	0.16373	0.059657	-0.038367	-0.05229	0.034377	-0.041564	-0.03384	0.037405	0.0002387	-0.08044	0.050151	-0.030567	-0.040934	0.024873	0.05303	-0.013429	0.11932	-0.037089	0.017588	-0.016933	0.014694	-0.013545	0.013319	0.040687
	0.16041	0.077991	-0.28967	0.054772	0.0085558	-0.16264	0.12395	0.078001	-0.068118	-0.020743	-0.014835	0.046119	0.10103	0.012103	-0.022051	-0.043019	-0.072706	0.036587	-0.004725	0.028295	0.039741	-0.012757	0.0062269	-0.022693	-0.010257	-0.0018877	-0.036677	-0.058196	-0.047388	0.010296	0.029815	0.0076691	-0.0089445	0.021768	-0.051608	-0.0082474	-0.034746	0.049264	-0.03691	-0.028777	0.06348	0.024427	-0.050971	0.0013612	0.01102	0.021749	0.018155	0.0093664	0.0081557
	0.18252	0.091058	-0.26514	0.073819	-0.002209	-0.17828	0.131	0.081867	-0.069288	0.00047053	-0.015528	0.024452	0.096534	0.01702	-0.0285	-0.039373	-0.042452	0.03809	-0.0037905	0.029635	0.043707	0.013407	-0.010044	-0.0067475	-0.024487	-0.0020787	-0.047276	-0.037821	-0.05195	0.012273	0.033352	-0.0084759	0.0064872	0.020697	-0.040953	-0.0044907	-0.034724	0.045618	-0.033944	-0.036345	0.049704	0.0067823	-0.050243	-0.0002576	0.0075011	-0.0089842	0.016481	0.016391	-0.0014428
	-0.14773	0.043857	-0.039462	0.21541	-0.0322	-0.022032	-0.011794	-0.0049934	-0.0092905	-0.097211	-0.020185	-0.063068	-0.039559	0.12824	-0.046192	0.081358	0.029259	0.03198	-0.011634	0.015333	0.050911	-0.049254	0.040746	-0.074883	-0.088225	-0.11663	0.048448	-0.023335	-0.093199	-0.056034	0.0062716	-0.040478	0.019904	0.045723	-0.065003	-0.011422	-0.064825	0.043613	0.042926	0.024094	0.0066107	0.0053661	0.043827	-0.030413	-0.0065155	0.032456	0.0054614	-0.00024957	-0.036562
	0.092525	-0.20004	-0.09179	-0.26044	0.060569	-0.14115	-0.054462	0.023103	-0.18528	-0.064127	0.087548	-0.1192	-0.019769	0.004022	0.015141	-0.021748	-0.0037601	-0.02007	0.14105	-0.068221	-0.075913	0.04309	-0.093338	0.030977	-0.02661	-0.00033441	-0.0058103	0.002155	0.11712	-0.074798	-0.068277	-0.050254	-0.0074914	0.047417	-0.012935	-0.010193	-0.066001	-0.054352	-0.00065002	0.06507	-0.020054	0.016808	-0.040192	-0.099112	-0.060403	-0.019292	0.035485	-0.020232	-0.011345
	0.084052	0.01986	0.22272	-0.1139	0.18828	0.038075	0.17129	0.03239	-0.13264	0.071502	-0.08322	-0.097085	0.051713	-0.18875	0.13076	-0.033063	0.10333	-0.032457	0.023879	-0.02738	-0.0088884	0.026224	0.083147	-0.0052179	-0.032592	-0.078687	0.013916	-0.0067048	-0.068324	0.011128	0.046306	-0.01141	-0.088344	-0.022078	-0.051804	-0.013155	0.067775	-0.012318	0.011722	-0.039934	-0.017233	-0.040416	0.058303	0.058014	0.031768	-0.018897	-0.012083	0.043479	0.02141
	0.13976	0.072109	-0.07608	0.14353	0.035207	0.096743	0.0094007	0.12405	-0.13509	0.062788	-0.045518	-0.17461	-0.056051	-0.0013128	-0.019143	0.10208	0.028149	-0.0066028	0.17595	-0.065515	-0.010792	0.052897	-0.006543	-0.033798	-0.036568	-0.009209	-0.0080119	-0.0060387	0.054618	-0.064367	0.0049967	-0.048471	0.058577	-0.02877	-0.029637	-0.0074396	0.023035	-0.026441	0.00018834	0.013731	0.04934	-0.079688	-0.0096004	0.013846	-0.098825	-0.0050233	0.054811	0.01017	0.019306
	-0.29757	-0.06429	-0.054703	0.064626	-0.0015477	-0.0031404	0.092643	-0.090829	-0.085821	0.052315	0.15187	0.05225	-0.16266	-0.0083687	-0.023567	-0.050727	-0.0098852	-0.0091742	-0.030538	-0.023803	-0.0063686	0.00048593	0.049183	-0.015629	-0.019282	0.043115	-0.060253	0.0087349	0.0026166	0.069092	-0.060724	-0.0031107	-0.019517	0.045757	0.018073	0.01374	0.0029157	-0.0032373	0.038959	-0.037465	0.033084	0.055868	0.12159	-0.030197	0.011808	0.047007	0.061125	-0.0054689	0.06782
	-0.1262	-0.10177	0.096745	0.10759	-0.083632	0.0102	0.15407	-0.0081103	-0.11225	-0.045503	0.057527	-0.0061202	-0.0067119	-0.0051781	0.082299	-0.07886	-0.00092707	0.0073921	-0.10366	0.12268	-0.0083595	-0.045817	-0.057631	0.11488	0.015643	0.01728	-0.026552	-0.0028869	-0.038952	0.017898	0.0049806	0.013457	-0.055173	-0.0051487	0.013495	0.004586	-0.032437	0.040906	-0.021774	0.052846	-0.057446	-0.0054956	0.029556	-0.034438	0.011834	0.013032	-0.0016796	0.039	-0.0061214
[truncated: 90 more columns]

## Sheet: Fig 4-10 most abundant phyla
	Group	Placebo_start (N=11)	Placebo_end (N=11)	TSF331_start (N=13)	TSF331_end (N=13)	TSR332_start (N=11)	TSR332_end (N=11)	TSP05_start (N=11)	TSP05_end (N=11)	3_Mix_start (N=13)	3_Mix_end (N=13)	3_Mix+PE0401_start (N=13)	3_Mix+PE0401_end (N=13)
	p_Firmicutes	0.443049	0.419924	0.415173	0.473332	0.437282	0.45597	0.465618	0.479301	0.393957	0.480216	0.39488	0.428943
	p_Bacteroidetes	0.426576	0.433035	0.478953	0.416352	0.438134	0.402168	0.437876	0.416135	0.48461	0.400687	0.491852	0.417886
	p_Proteobacteria	0.0458301	0.0503341	0.0628878	0.0625169	0.0593237	0.0680825	0.0440551	0.038272	0.0837874	0.0601365	0.0552085	0.0629635
	p_Actinobacteria	0.0398114	0.0585771	0.0254721	0.0344905	0.0539653	0.060173	0.0283548	0.0521554	0.0207448	0.0294194	0.046129	0.0811917
	p_Verrucomicrobia	0.0234542	0.0241829	0.0105489	0.00984262	0.000670108	0.000988111	0.00121698	0.000612762	0.00510055	0.0134462	0.00889608	0.00678518
	p_Fusobacteria	0.00812647	0.00496229	0.00605484	0.00251279	0.00906565	0.0114902	0.0202284	0.0108851	0.00489937	0.0102693	0.000884296	0.000228826
	p_Euryarchaeota	0.0086556	0.00541859	0.000104834	1.23387e-05	0.000243422	4.76182e-05	0.000482608	0.000643193	0.00367063	0.00201031	3.81506e-05	7.91572e-07
	p_Cyanobacteria	0.00378224	0.00254191	0.000385034	0.000418254	0.000814739	0.000527306	0.00107037	0.00112356	0.00202259	0.00323549	0.00154552	0.00133421
	p_Synergistetes	0.000274642	0.000351085	8.74322e-05	7.26346e-05	9.79493e-05	0.00013514	0.000792932	0.000372652	0.000162731	0.000147504	6.85875e-05	4.13348e-05
	Others	0.000440029	0.000673818	0.000333461	0.000450377	0.000403512	0.000417688	0.000304061	0.000498591	0.00104412	0.000431903	0.000497413	0.000625137

## Sheet: Fig 4-10 most abundant genera
	Group	Placebo_start (N=11)	Placebo_end (N=11)	TSF331_start (N=13)	TSF331_end (N=13)	TSR332_start (N=11)	TSR332_end (N=11)	TSP05_start (N=11)	TSP05_end (N=11)	3_Mix_start (N=13)	3_Mix_end (N=13)	3_Mix+PE0401_start (N=13)	3_Mix+PE0401_end (N=13)
	g_Bacteroides spp.	0.438131	0.405814	0.369121	0.367765	0.403964	0.396863	0.390249	0.340841	0.43435	0.38672	0.483868	0.389792
	g_Prevotella spp.	0.103631	0.138624	0.218578	0.158565	0.156299	0.137503	0.200109	0.182496	0.178415	0.141266	0.100119	0.126618
	g_Faecalibacterium spp.	0.145357	0.113392	0.108663	0.133039	0.107601	0.10443	0.10437	0.094344	0.0882205	0.135863	0.0813966	0.1246
	g_Blautia spp.	0.0916565	0.106936	0.0664189	0.0917297	0.101021	0.100578	0.110017	0.124401	0.0742056	0.0977127	0.0885967	0.112658
	g_Bifidobacterium spp.	0.0583211	0.0863988	0.0340699	0.0481408	0.0772218	0.0898848	0.041805	0.0760328	0.0298762	0.0411171	0.0679806	0.117514
	g_Ruminococcus spp.	0.0409729	0.0420086	0.0414323	0.0417288	0.0529273	0.0607766	0.0581081	0.0770319	0.0680743	0.0676616	0.0582541	0.0413122
	g_Megamonas spp.	0.0349634	0.0237588	0.105118	0.105991	0.0425626	0.0268502	0.0215428	0.0174032	0.03127	0.0511793	0.0434582	0.0208316
	g_Parabacteroides spp.	0.0570092	0.0429551	0.0346966	0.0335926	0.032331	0.0376461	0.039675	0.0532439	0.0411441	0.0313664	0.0438624	0.0304507
	g_Phascolarctobacterium spp.	0.0294978	0.0396547	0.0215379	0.0190017	0.0256439	0.0449772	0.0336142	0.0337365	0.0539844	0.0466197	0.0320167	0.0357838
	Others	0.000459673	0.000458591	0.000364543	0.000445675	0.000428234	0.000490431	0.000510543	0.000469868	0.000459994	0.000494564	0.000447962	0.000438814

## Sheet: Fig 5-phylum
	(A) Placebo (N=11)							(B) TSF331 (N=13)							(C) TSR332 (N=11)
	Start		End		End/Start	paired t.test	*	Start		End		End/Start	paired t.test	*	Start		End		End/Start	paired t.test	*
Phylum	mean	SD	mean	SD				mean	SD	mean	SD				mean	SD	mean	SD
Firmicutes	0.443	0.0766	0.42	0.0708	0.95	0.4708		0.415	0.0905	0.473	0.076	1.14	0.0887		0.437	0.105	0.456	0.1	1.04	0.6744
Bacteroidetes	0.427	0.056	0.433	0.0564	1.02	0.7903		0.479	0.106	0.416	0.0641	0.87	0.081		0.438	0.138	0.402	0.128	0.92	0.5331
Proteobacteria	0.0458	0.0177	0.0503	0.029	1.1	0.6647		0.0629	0.0466	0.0625	0.0636	0.99	0.9866		0.0593	0.038	0.0681	0.0532	1.15	0.6617
Actinobacteria	0.0398	0.0405	0.0586	0.0576	1.47	0.3874		0.0255	0.0321	0.0345	0.0233	1.35	0.4201		0.054	0.0668	0.0602	0.0622	1.12	0.8238
Cyanobacteria	0.00378	0.00705	0.00254	0.00507	0.67	0.6407		0.000385	0.000513	0.000418	0.00058	1.09	0.8784		0.000815	0.000945	0.000527	0.000637	0.65	0.4127
others	0.00195	0.0124	0.00169	0.0105	0.87	0.8117		0.000816	0.00722	0.000614	0.00549	0.75	0.7132		0.000499	0.00365	0.000623	0.00482	1.25	0.7561
	(D) TSP05 (N=11)							(E) 3 Mix (N=13)							(F) 3 Mix+PE0401 (N=13)
	Start		End		End/Start	paired t.test	*	Start		End		End/Start	paired t.test	*	Start		End		End/Start	paired t.test	*
Phylum	mean	SD	mean	SD				mean	SD	mean	SD				mean	SD	mean	SD
Firmicutes	0.466	0.146	0.479	0.095	1.03	0.7973		0.394	0.0765	0.48	0.0881	1.22	0.0136	*	0.395	0.0556	0.429	0.0679	1.09	0.1745
Bacteroidetes	0.438	0.133	0.416	0.128	0.95	0.7006		0.485	0.0872	0.401	0.0793	0.83	0.0169	*	0.492	0.058	0.418	0.0976	0.85	0.0274	*
Proteobacteria	0.0441	0.0256	0.0383	0.0234	0.87	0.587		0.0838	0.0513	0.0601	0.0434	0.72	0.2163		0.0552	0.0358	0.063	0.043	1.14	0.6214
Actinobacteria	0.0284	0.0258	0.0522	0.0829	1.84	0.3738		0.0207	0.0197	0.0294	0.0226	1.42	0.3071		0.0461	0.0311	0.0812	0.0615	1.76	0.0791
Cyanobacteria	0.00107	0.00175	0.00112	0.00216	1.05	0.95		0.00202	0.00365	0.00324	0.00642	1.6	0.5592		0.00155	0.00321	0.00133	0.0038	0.86	0.8795
others	0.0011	0.0102	0.00062	0.00574	0.57	0.5353		0.000708	0.00398	0.00125	0.00913	1.77	0.3671		0.000495	0.00351	0.000366	0.00278	0.74	0.635

## Sheet: Fig 5-genus
	(A) Placebo (N=11)							(B) TSF331 (N=13)							(C) TSR332 (N=11)							(D) TSP05 (N=11)							(E) 3 Mix (N=13)							(F) 3 Mix+PE0401 (N=13)
	Start		End		End/Start	paired t.test	*	Start		End		End/Start	paired t.test	*	Start		End		End/Start	paired t.test	*	Start		End		End/Start	paired t.test	*	Start		End		End/Start	paired t.test	*	Start		End		End/Start	paired t.test	*
Genus	Mean	SD	mean	SD				mean	SD	mean	SD				mean	SD	mean	SD				mean	SD	mean	SD				Mean	SD	mean	SD				mean	SD	mean	SD
Bifidobacterium	0.04	0.0418	0.0593	0.0591	1.48	0.3872		0.025	0.0332	0.0333	0.0249	1.33	0.4762		0.0541	0.0684	0.0603	0.0634	1.12	0.8265		0.0277	0.026	0.0517	0.0834	1.87	0.3716		0.0205	0.02	0.0275	0.0231	1.34	0.4136		0.047	0.0323	0.0817	0.0624	1.74	0.0873
Clostridium	0.00903	0.00507	0.00946	0.00511	1.05	0.8423		0.0075	0.00359	0.0149	0.0151	1.98	0.099		0.0148	0.0188	0.0201	0.0201	1.36	0.5305		0.0286	0.0655	0.0156	0.0251	0.54	0.5453		0.0126	0.0151	0.0128	0.0143	1.01	0.9843		0.00991	0.00752	0.0149	0.0104	1.51	0.1718
Streptococcus	0.00751	0.0109	0.0132	0.0129	1.76	0.2726		0.0119	0.0243	0.0141	0.0285	1.18	0.8366		0.00893	0.0149	0.0199	0.0154	2.22	0.1065		0.0109	0.0221	0.0116	0.0142	1.06	0.9304		0.00715	0.00751	0.0162	0.0237	2.27	0.2012		0.00453	0.00438	0.0133	0.0198	2.94	0.1315
Lactobacillus	0.00345	0.00988	0.00763	0.0207	2.21	0.5513		0.0267	0.0885	0.0287	0.0908	1.07	0.9558		0.000595	0.000748	0.00392	0.00676	6.59	0.1211		5.77e-05	8.95e-05	0.000428	0.00044	7.41	0.0128	*	0.000164	0.000269	0.00431	0.00684	26.25	0.039	*	0.000184	0.000471	0.0107	0.0144	57.97	0.0148	*
Akkermansia	0.0237	0.0375	0.0252	0.0385	1.06	0.9275		0.0106	0.0273	0.00994	0.0233	0.94	0.9485		0.00067	0.00148	0.000982	0.00235	1.47	0.713		0.00121	0.00359	0.000607	0.00162	0.5	0.6183		0.00406	0.00829	0.0132	0.0281	3.24	0.2734		0.00888	0.0137	0.00672	0.0112	0.76	0.6622
Enterococcus	0.00981	0.0226	0.00029	0.000607	0.03	0.1773		0.00291	0.00756	0.00683	0.0239	2.35	0.5786		0.000216	0.000398	0.000311	0.000476	1.44	0.6192		0.000599	0.00181	0.00129	0.00313	2.16	0.5304		0.00197	0.004	0.0104	0.0298	5.26	0.3231		9.49e-05	0.000102	0.000644	0.00147	6.79	0.1912
Lactococcus	3.88e-05	4.43e-05	9.08e-05	0.000151	2.34	0.2874		0.000994	0.00241	0.000512	0.00152	0.51	0.5473		0.000139	0.000302	0.000508	0.00144	3.65	0.4157		0.000137	0.000279	0.000603	0.00146	4.41	0.3099		8.66e-05	0.0001	0.000448	0.0013	5.17	0.3286		5.65e-05	0.000107	0.000135	0.000411	2.39	0.5111
Bacillus	0.000267	0.000184	0.000297	0.000332	1.11	0.7928		0.000233	0.000196	0.00013	0.000104	0.56	0.1067		0.000222	0.000151	0.000221	0.000199	1	0.9893		0.000174	0.000161	0.000173	0.000133	0.99	0.982		0.000193	0.000161	0.000168	0.000122	0.87	0.6617		0.000257	0.000159	0.00015	0.000142	0.59	0.0844
Acetobacterium	0.000116	8.28e-05	9.09e-05	5.93e-05	0.79	0.4296		0.000167	0.000191	0.000121	9.82e-05	0.72	0.4473		0.00014	0.000132	0.000139	0.000143	0.99	0.9849		8.15e-05	7.5e-05	9.74e-05	0.000133	1.2	0.7331		0.000157	0.000111	0.000116	9.77e-05	0.73	0.3186		0.000207	0.000192	0.000183	9.27e-05	0.88	0.6831
Leuconostoc	8.08e-05	0.000128	6.04e-05	5.4e-05	0.75	0.6323		3.65e-05	5.85e-05	0.000582	0.00186	15.93	0.3023		0.0002	0.000254	0.000543	0.00138	2.72	0.4282		8.02e-05	0.000127	0.000283	0.000446	3.52	0.1637		7.3e-05	9.96e-05	7.73e-05	4.46e-05	1.06	0.8885		4.37e-05	4.05e-05	0.000192	0.000174	4.4	0.0063	**
Faecalibacterium	0.0996	0.0792	0.0778	0.0782	0.78	0.5223		0.0797	0.0548	0.0921	0.0614	1.16	0.5919		0.0754	0.0401	0.0701	0.0436	0.93	0.771		0.0691	0.0503	0.0642	0.0531	0.93	0.8261		0.0604	0.028	0.0909	0.0329	1.5	0.0177	*	0.0562	0.0306	0.0866	0.0379	1.54	0.0339	*
Collinsella	0.00868	0.0128	0.0111	0.0124	1.28	0.6533		0.0106	0.0148	0.0117	0.0163	1.11	0.8493		0.0153	0.0166	0.0176	0.0229	1.15	0.7927		0.0219	0.0247	0.0227	0.0234	1.04	0.9352		0.00628	0.00662	0.0173	0.0202	2.76	0.0725		0.00936	0.00805	0.0134	0.015	1.43	0.3962
Micromonospora	ND	0	2.46e-06	4.22e-06	-	0.0676		1.51e-06	2.87e-06	9.44e-05	3.05e-05	62.63	8.31318e-11	***	1.18e-06	2.64e-06	1.11e-06	2.48e-06	0.94	0.9526		7.3e-07	2.42e-06	9.84e-07	3.27e-06	1.35	0.8373		1.37e-06	2.61e-06	7.43e-05	3.65e-05	54.2	1.99664e-07	***	9.84e-07	2.42e-06	0.000123	4.4e-05	125	5.17961e-10	***
Saccharopolyspora	3.71e-06	4.3e-06	1.48e-06	3.34e-06	0.4	0.189		1.43e-06	2.73e-06	9.23e-06	5.28e-06	6.44	0.0001	***	7.97e-06	1.32e-05	2.51e-06	4.48e-06	0.31	0.2097		2.13e-06	3.68e-06	0	0	0	0.0693		2.73e-06	3.07e-06	4.89e-06	7.97e-06	1.79	0.3707		9.33e-07	2.28e-06	3.89e-06	4.2e-06	4.17	0.0355	*
Escherichia	0.0122	0.00933	0.0138	0.0151	1.13	0.7639		0.0204	0.029	0.0126	0.0189	0.61	0.4206		0.00847	0.011	0.00439	0.00558	0.52	0.2871		0.00808	0.011	0.00386	0.00346	0.48	0.2378		0.0157	0.031	0.0122	0.013	0.78	0.7087		0.00523	0.00596	0.0155	0.0347	2.96	0.305
Leptospira	1.41e-05	1.48e-05	6.19e-06	7.66e-06	0.44	0.1309		5.58e-06	5.63e-06	3.46e-06	4.7e-06	0.62	0.307		8.92e-06	1.3e-05	1.03e-05	5.35e-06	1.16	0.7442		5.54e-06	7.17e-06	8.32e-06	6.03e-06	1.5	0.3355		8.53e-06	8.27e-06	8.43e-06	8.01e-06	0.99	0.9749		6.35e-06	1.23e-05	1.15e-05	9.08e-06	1.81	0.2367
Bilophila	0.00611	0.00479	0.00572	0.005	0.94	0.8514		0.00435	0.00474	0.00348	0.00404	0.8	0.6196		0.00369	0.00538	0.00254	0.00336	0.69	0.5549		0.00473	0.00419	0.00362	0.00331	0.77	0.4978		0.00496	0.00533	0.00427	0.00482	0.86	0.7328		0.00657	0.00636	0.00237	0.00169	0.36	0.0303	*
Mogibacterium	8.58e-05	0.000122	0.000151	0.000206	1.76	0.3755		0.000131	0.000149	9.09e-05	0.000121	0.7	0.4619		8.84e-05	0.000139	6.92e-05	0.000105	0.78	0.7178		5.99e-05	5.3e-05	9.34e-05	0.000103	1.56	0.3477		0.000217	0.000219	6.3e-05	6.34e-05	0.29	0.0227	*	0.000141	0.000156	6.78e-05	7.46e-05	0.48	0.1429
Catonella	4.92e-05	4.31e-05	2.98e-05	2.63e-05	0.61	0.2171		2.93e-05	2.59e-05	7.54e-06	1.07e-05	0.26	0.0098	**	2.98e-05	1.78e-05	2.12e-05	1.64e-05	0.71	0.2505		4.42e-05	3.83e-05	1.97e-05	1.45e-05	0.45	0.062		3.15e-05	2.01e-05	1.22e-05	1.83e-05	0.39	0.0173	*	3.13e-05	2.22e-05	2.03e-05	1.92e-05	0.65	0.192
Mycoplasma	1.08e-05	6.25e-06	1.58e-05	1.34e-05	1.47	0.2715		1.24e-05	9.46e-06	1.44e-05	1.81e-05	1.16	0.7259		1.28e-05	6.49e-06	1e-05	8.1e-06	0.78	0.3828		1.55e-05	9.23e-06	6.62e-06	5.7e-06	0.43	0.0133	*	1.01e-05	7.08e-06	1.28e-05	1.25e-05	1.27	0.5016		1.65e-05	1.8e-05	1.54e-05	9.19e-06	0.93	0.8457
Ehrlichia	2.74e-06	3.81e-06	1.81e-06	4.43e-06	0.66	0.6033		2.47e-06	3.27e-06	4.09e-07	1.48e-06	0.17	0.0494	*	3.2e-06	7.11e-06	4.29e-06	6.25e-06	1.34	0.7064		8.77e-07	2.91e-06	4.03e-06	4.74e-06	4.6	0.0741		2.85e-06	3.21e-06	3.49e-06	3.68e-06	1.22	0.6442		1.77e-06	2.77e-06	1.34e-06	2.55e-06	0.76	0.6851
others	0.00128	0.015	0.00127	0.0144	1	0.9818		0.00131	0.0163	0.00126	0.0146	0.97	0.8525		0.00134	0.0156	0.00131	0.0144	0.98	0.9061		0.00135	0.0158	0.00135	0.0152	1	0.9829		0.00142	0.0154	0.00129	0.0137	0.91	0.5933		0.00139	0.0164	0.00123	0.014	0.88	0.5071

## Sheet: Fig 5-species
	(A) Placebo (N=11)							(B) TSF331 (N=13)							(C) TSR332 (N=11)							(D) TSP05 (N=11)							(E) 3 Mix (N=13)							(F) 3 Mix+PE0401 (N=13)
	Start		End		End/Start	paired t.test	*	Start		End		End/Start	paired t.test	*	Start		End		End/Start	paired t.test	*	Start		End		End/Start	paired t.test	*	Start		End		End/Start	paired t.test	*	Start		End		End/Start	paired t.test	*
Species	mean	SD	mean	SD				mean	SD	mean	SD				mean	SD	mean	SD				mean	SD	mean	SD				mean	SD	mean	SD				mean	SD	mean	SD
Bifidobacterium adolescentis	0.0155	0.0191	0.0137	0.0119	0.88	0.7942		0.00461	0.00587	0.0133	0.0233	2.88	0.2057		0.0243	0.053	0.0252	0.0477	1.03	0.9691		0.0116	0.016	0.0106	0.012	0.91	0.8656		0.00814	0.00998	0.0118	0.0155	1.45	0.4776		0.0181	0.018	0.0196	0.0196	1.08	0.8425
Bifidobacterium catenulatum	0.00806	0.012	0.018	0.0294	2.24	0.31		0.00796	0.0135	0.00776	0.0113	0.97	0.9665		0.0179	0.0435	0.0196	0.0441	1.1	0.9267		0.0112	0.0192	0.0393	0.103	3.52	0.3833		0.00666	0.0126	0.0084	0.0113	1.26	0.7134		0.0181	0.0178	0.0315	0.0331	1.74	0.2124
Akkermansia muciniphila	0.0332	0.0521	0.037	0.0582	1.11	0.8741		0.0155	0.0394	0.0149	0.0349	0.96	0.9679		0.00104	0.00225	0.00161	0.00377	1.54	0.6724		0.0019	0.00563	0.000944	0.00248	0.5	0.6117		0.00631	0.0128	0.0197	0.0417	3.13	0.278		0.0131	0.0197	0.0101	0.017	0.77	0.6828
Bifidobacterium longum	0.0118	0.0193	0.0212	0.033	1.8	0.4248		0.0103	0.0233	0.00589	0.0128	0.57	0.5582		0.00746	0.00829	0.0108	0.0167	1.44	0.5645		0.00204	0.00221	0.0034	0.00357	1.67	0.2948		0.00449	0.00715	0.00679	0.00663	1.51	0.403		0.00616	0.00577	0.0215	0.0339	3.49	0.1211
Lactobacillus salivarius	4.23e-05	9.57e-05	3.71e-05	7.96e-05	0.88	0.8927		0.0227	0.0819	0.0156	0.056	0.68	0.7962		0.0001	0.000308	2.18e-05	3.67e-05	0.22	0.4125		ND	0	ND	0	-	-		3.9e-06	1.12e-05	4.49e-05	0.000159	11.5	0.3645		2.49e-06	6.64e-06	4.95e-06	1.11e-05	1.99	0.4988
Bifidobacterium bifidum	0.0025	0.00446	0.00519	0.0108	2.08	0.4526		0.00123	0.0027	0.0029	0.00646	2.36	0.3975		0.009	0.0163	0.0076	0.012	0.84	0.8205		0.00244	0.00733	0.00266	0.00711	1.09	0.943		0.000701	0.00206	0.00129	0.00315	1.84	0.5785		0.00186	0.0027	0.00428	0.00708	2.3	0.2607
Lactobacillus reuteri	5.21e-06	1.73e-05	2.39e-06	5.32e-06	0.46	0.6109		0.000115	0.000412	0.00409	0.0143	35.61	0.3267		6.26e-06	2.07e-05	0.000191	0.000271	30.61	0.035	*	1.16e-06	3.86e-06	1.61e-05	3.79e-05	13.83	0.209		5e-06	1.26e-05	0.00144	0.00145	287.02	0.0016	**	6.36e-07	2.29e-06	1.07e-05	3.16e-05	16.85	0.2621
Bifidobacterium animalis	5.96e-06	1.65e-05	0.000331	0.00104	55.51	0.3143		7.8e-05	0.000178	0.00282	0.00742	36.18	0.1951		0.000288	0.000937	0.000277	0.00056	0.96	0.9747		7.39e-07	2.45e-06	4.24e-05	9.22e-05	57.38	0.1495		0.000701	0.00179	0.000119	0.000405	0.17	0.2652		0.000174	0.000387	0.000524	0.00128	3.01	0.3529
Streptococcus thermophilus	0.000386	0.00118	0.000993	0.00182	2.57	0.3644		1.31e-05	2.1e-05	0.00266	0.00927	203.76	0.3132		1.53e-05	2.86e-05	9.91e-05	0.000185	6.47	0.153		7.73e-05	0.000188	0.000714	0.00186	9.23	0.2729		0.00125	0.00367	7.76e-05	0.00013	0.06	0.2606		6.6e-06	9.08e-06	2.18e-05	2.24e-05	3.31	0.0326	*
Lactobacillus plantarum	1.52e-05	2.9e-05	2.56e-05	4.78e-05	1.68	0.5464		0.000215	0.000768	0.000194	0.000614	0.9	0.9373		9.4e-05	0.000231	0.000416	0.000925	4.43	0.2754		8.65e-06	2.53e-05	4.89e-05	8.85e-05	5.66	0.1622		ND	0	4.74e-06	1.54e-05	-	0.2792		2.62e-05	9.22e-05	0.00265	0.0037	101.38	0.0172	*
Lactobacillus fermentum	0.00154	0.00512	2.9e-05	7.52e-05	0.02	0.3376		0.000884	0.00318	0.0017	0.00301	1.93	0.5071		ND	0	0.000102	0.000264	-	0.2137		ND	0	ND	3.83e-05	-	-		9.36e-06	3.07e-05	9.62e-07	3.47e-06	0.1	0.3373		ND	0	1.93e-05	3e-05	-	0.0296	*
Lactobacillus johnsonii	ND	0	8.86e-07	2.94e-06	-	0.3293		0.00171	0.00614	0.000506	0.00182	0.3	0.5056		1.25e-06	4.15e-06	3.52e-06	8.27e-06	2.81	0.4257		1.16e-06	3.86e-06	4.19e-06	7.25e-06	3.6	0.2355		ND	0	ND	0	-	-		ND	0	ND	0	-	-
Lactobacillus rhamnosus	1.8e-05	4.85e-05	0.000198	0.000651	10.99	0.3721		6.24e-07	2.25e-06	1.56e-06	4.01e-06	2.5	0.47		1.85e-06	4.13e-06	1.89e-05	3.05e-05	10.26	0.0804		ND	0	2.48e-06	5.52e-06	-	0.1517		2.1e-05	5.79e-05	9.62e-07	3.47e-06	0.05	0.2262		3.67e-06	1.32e-05	8.81e-06	3.18e-05	2.4	0.5953
Lactobacillus paracasei	1.36e-05	2.98e-05	4.87e-06	8.9e-06	0.36	0.3641		5.62e-06	2.03e-05	8.1e-06	2.56e-05	1.44	0.7859		1.19e-05	3.32e-05	6.68e-06	1.89e-05	0.56	0.6569		ND	0	3.07e-05	9.68e-05	-	0.3051		1.68e-05	6.06e-05	6.71e-07	2.42e-06	0.04	0.3469		ND	0	ND	0	-	-
Enterococcus faecalis	5.5e-05	0.000119	2.03e-05	5.41e-05	0.37	0.3898		0.000186	0.00049	2.47e-06	6.07e-06	0.01	0.1895		2.29e-06	5.13e-06	2.21e-06	4.95e-06	0.96	0.9701		5.21e-05	0.00014	0.000125	0.000263	2.41	0.4237		0.000631	0.00224	0.00023	0.000781	0.36	0.5479		2.76e-05	5.38e-05	0.000294	0.00102	10.65	0.3546
Lactobacillus gasseri	4.59e-06	9.1e-06	4.93e-06	6.84e-06	1.07	0.9233		7.53e-05	0.000239	6.68e-05	0.000184	0.89	0.9198		0.000174	0.00055	0.000284	0.000938	1.64	0.7389		ND	0	8.38e-06	2.78e-05	-	0.3293		1.15e-05	4.13e-05	5.15e-05	0.000184	4.49	0.4506		6.48e-07	2.34e-06	1.08e-05	9.52e-06	16.62	0.0011	**
Lactobacillus acidophilus	8.68e-05	0.000259	0.00116	0.00319	13.3	0.2817		7.07e-06	1.74e-05	1.45e-05	3.81e-05	2.05	0.5269		6.22e-06	1.68e-05	3.19e-05	0.000101	5.12	0.4156		ND	0	ND	0	-	-		4.59e-06	1.65e-05	7.88e-06	2.09e-05	1.72	0.6603		ND	0	5.14e-06	1.85e-05	-	0.3273
Bifidobacterium breve	7.65e-05	0.000139	0.000179	0.000341	2.34	0.366		4.76e-05	0.000101	7.7e-05	0.00019	1.62	0.6257		5.33e-05	7.84e-05	4.03e-05	4.3e-05	0.76	0.6349		5.16e-06	9.83e-06	4.5e-05	0.000107	8.73	0.2346		2.06e-05	5.09e-05	1.78e-05	3.8e-05	0.86	0.8739		3.96e-05	8.85e-05	8.32e-05	0.000141	2.1	0.3559
Enterococcus faecium	7.57e-05	0.000177	0	0	0	0.1709		2.18e-05	6.85e-05	3.52e-05	0.000127	1.62	0.74		ND	0	1.97e-06	6.52e-06	-	0.3293		5.46e-06	1.81e-05	9.36e-06	2.62e-05	1.71	0.69		5e-06	1.52e-05	7.52e-05	0.000239	15.04	0.2999		ND	0	6.58e-07	2.37e-06	-	0.3273
Lactobacillus casei	1.51e-05	3.06e-05	6.08e-06	1.1e-05	0.4	0.3712		5.67e-06	1.8e-05	3.68e-06	1.1e-05	0.65	0.737		6.94e-06	1.99e-05	3.47e-06	7.76e-06	0.5	0.5956		ND	0	4.15e-05	0.000138	-	0.3293		4.59e-06	1.65e-05	0	0	0	0.3273		ND	0	ND	0	-	-
Lactococcus lactis	6.14e-06	9.31e-06	1.24e-05	3.02e-05	2.02	0.5176		2.89e-05	8.97e-05	3.24e-05	9.85e-05	1.12	0.9253		1.59e-05	3.94e-05	4.46e-05	0.000136	2.8	0.5101		1.75e-05	4.24e-05	1.09e-05	3.17e-05	0.62	0.6835		7.66e-06	1.21e-05	2.75e-06	7.31e-06	0.36	0.2217		8.26e-06	2.51e-05	0.000131	0.000471	15.83	0.3589
Faecalibacterium prausnitzii	0.0671	0.0563	0.0518	0.0482	0.77	0.5039		0.0551	0.0479	0.0651	0.055	1.18	0.6267		0.0569	0.0402	0.0496	0.0399	0.87	0.6719		0.0575	0.0539	0.0529	0.0669	0.92	0.8606		0.0401	0.0246	0.0619	0.0279	1.54	0.045	*	0.0372	0.0254	0.0618	0.0384	1.66	0.0656
Collinsella aerofaciens	0.0112	0.0177	0.0141	0.018	1.25	0.7133		0.0131	0.0173	0.0142	0.0198	1.09	0.8775		0.0163	0.0206	0.0209	0.0348	1.28	0.7098		0.0312	0.0399	0.0309	0.033	0.99	0.9835		0.00798	0.009	0.022	0.0271	2.76	0.0886		0.0126	0.0117	0.0189	0.0214	1.5	0.3605
Collinsella intestinalis	0.000919	0.00198	0.000986	0.00178	1.07	0.9348		0.000846	0.000839	0.00122	0.00126	1.45	0.378		0.00337	0.0058	0.00611	0.0118	1.81	0.4971		0.000912	0.00105	0.00105	0.0009	1.15	0.7488		0.000637	0.000581	0.00185	0.00203	2.91	0.0482	*	0.000753	0.000643	0.00125	0.00141	1.66	0.2585
Collinsella tanakaei	0.000925	0.00301	0.0019	0.00533	2.05	0.6035		0.00118	0.00399	0.00186	0.00639	1.58	0.7471		0.0043	0.0134	0.0013	0.00369	0.3	0.4836		0.00258	0.00455	0.00252	0.00463	0.97	0.9735		0.000701	0.00122	0.00279	0.00759	3.97	0.3382		0.000518	0.00107	0.000337	0.000872	0.65	0.6406
Collinsella stercoris	3.99e-06	1.32e-05	2.43e-06	8.07e-06	0.61	0.7423		4.03e-06	1.02e-05	3.34e-06	1.02e-05	0.83	0.866		2.58e-05	5.84e-05	3.38e-05	6.61e-05	1.31	0.7639		1.09e-06	3.62e-06	7.65e-07	2.54e-06	0.7	0.8085		ND	0	1.2e-06	2.94e-06	-	0.1551		ND	0	ND	0	-	-
Micromonospora rifamycinica	ND	0	ND	0	-	-		ND	0	0.000141	4.63e-05	-	0	***	ND	0	ND	0	-	-		ND	0	ND	0	-	-		ND	0	0.000115	5.96e-05	-	0	***	ND	0	0.000184	6.71e-05	-	0	***
Saccharopolyspora shandongensis	1.3e-06	4.32e-06	1.18e-06	3.9e-06	0.9	0.943		6.72e-07	2.42e-06	1.03e-06	2.52e-06	1.54	0.7135		1.17e-06	3.89e-06	1.33e-06	4.41e-06	1.13	0.9305		2.25e-06	5.03e-06	0	0	0	0.1546		1.32e-06	3.22e-06	0	0	0	0.1536		ND	0	1.46e-06	3.57e-06	-	0.1527
Blautia wexlerae	0.016	0.0193	0.0221	0.0179	1.39	0.4448		0.0138	0.0158	0.0186	0.0166	1.35	0.4573		0.0208	0.0127	0.0189	0.0144	0.91	0.7556		0.0233	0.0273	0.0261	0.0262	1.12	0.8119		0.00761	0.00479	0.0202	0.0143	2.66	0.006	**	0.0154	0.0181	0.0213	0.0281	1.39	0.5274
Blautia producta	0.000494	0.000525	0.000654	0.000869	1.32	0.6082		0.000128	0.000174	0.00119	0.00306	9.26	0.2254		0.000537	0.000513	0.000735	0.00084	1.37	0.5125		0.00169	0.00189	0.00351	0.00448	2.08	0.2276		0.000433	0.000644	0.000547	0.000875	1.26	0.7071		0.000274	0.000388	0.000975	0.00111	3.56	0.0416	*
Bilophila wadsworthia	0.00868	0.00748	0.00817	0.00681	0.94	0.8694		0.00625	0.00678	0.00508	0.00596	0.81	0.6435		0.00332	0.00442	0.00318	0.00477	0.96	0.9402		0.00652	0.00661	0.00539	0.00575	0.83	0.6747		0.0063	0.00778	0.00547	0.00667	0.87	0.7734		0.0091	0.00913	0.00326	0.00224	0.36	0.0346	*
Mogibacterium neglectum	5.2e-05	8.07e-05	0.000147	0.000243	2.83	0.2311		0.000115	0.000165	9.08e-05	0.000127	0.79	0.6793		9.77e-05	0.00018	6.83e-05	0.000151	0.7	0.6831		3.53e-05	5.04e-05	5.91e-05	8.92e-05	1.67	0.4496		0.000251	0.000279	5.84e-05	7.55e-05	0.23	0.0244	*	0.000153	0.000205	6.74e-05	8.97e-05	0.44	0.179
Catonella morbi	7.53e-05	6.48e-05	4.58e-05	4.24e-05	0.61	0.2218		4.63e-05	4.35e-05	1.23e-05	1.83e-05	0.27	0.0157	*	4.64e-05	2.85e-05	3.21e-05	2.52e-05	0.69	0.2266		6.63e-05	5.22e-05	3.22e-05	2.34e-05	0.49	0.0616		4.98e-05	3.47e-05	1.91e-05	2.85e-05	0.38	0.0215	*	4.63e-05	3.21e-05	3.03e-05	2.97e-05	0.66	0.2003
Mycoplasma edwardii	8.83e-06	1e-05	1.09e-05	1.8e-05	1.24	0.7369		5.6e-06	6.63e-06	6.9e-06	1.18e-05	1.23	0.7322		7.17e-06	7.89e-06	6.45e-06	8.69e-06	0.9	0.8389		1.1e-05	1.05e-05	5.56e-06	7.82e-06	0.51	0.1828		7.16e-06	8.45e-06	5.35e-06	8.05e-06	0.75	0.581		1.24e-05	1.18e-05	7.67e-06	1.07e-05	0.62	0.2938
Mycoplasma timone	ND	0	1.24e-06	4.1e-06	-	0.3293		3.75e-06	6.14e-06	1.01e-06	3.66e-06	0.27	0.1804		4.17e-06	7.62e-06	2.89e-06	6.81e-06	0.69	0.6839		2.66e-06	4.61e-06	2.21e-06	4.95e-06	0.83	0.8266		3.02e-06	4.74e-06	1.65e-06	5.94e-06	0.55	0.5208		ND	0	9.7e-07	2.44e-06	-	0.164
Mycoplasma verecundum	ND	0	ND	0	-	-		ND	0	ND	0	-	-		ND	0	ND	0	-	-		1.63e-06	4.01e-06	1.58e-06	5.26e-06	0.97	0.9806		ND	0	ND	0	-	-		1.17e-06	2.86e-06	6.58e-07	2.37e-06	0.56	0.6222
Mycoplasma coccoides	ND	0	ND	0	-	-		6.18e-07	2.23e-06	0	0	0	0.3273		1.16e-06	3.84e-06	0	0	0	0.3293		ND	0	ND	0	-	-		ND	0	ND	0	-	-		ND	0	ND	0	-	-
Methanobrevibacter smithii	0.0127	0.0422	0.00808	0.0268	0.63	0.7609		4.12e-05	2.09e-05	6.77e-06	1.45e-05	0.16	0.0001	***	0.000402	0.00133	7.32e-05	0.000217	0.18	0.4288		0.000883	0.00292	0.00104	0.00332	1.17	0.91		0.00656	0.0204	0.00349	0.0124	0.53	0.6483		5.72e-05	0.000193	7.34e-07	2.65e-06	0.01	0.3026
others	0.000525	0.00685	0.000513	0.00653	0.98	0.8621		0.000538	0.00892	0.000522	0.00765	0.97	0.8471		0.00053	0.00836	0.000529	0.00791	1	0.993		0.00054	0.00822	0.000522	0.00763	0.97	0.8328		0.000578	0.00725	0.000532	0.0064	0.92	0.4927		0.000554	0.00744	0.000509	0.0068	0.92	0.5219

## Sheet: Fig 6-SPT treatments
		Fat accumulation %
	Test	mean	SD	ANOVA	*
	No FFA	0.3043	0.0113	1.2e-05	***
	FFA	1	0.0647	1
	LPS	0.9845	0.0658	0.5125
	TSF331+FFA	0.9276	0.0403	0.0234	*
	TSR332+FFA	0.9332	0.0096	0.0335	*
	TSP05+FFA	0.8285	0.0469	0	***
	3 Mix+FFA	0.751	0.0147	0	***
	3 Mix+PE0401+FFA	0.7286	0.0282	0	***
	Blank+FFA	0.9422	0.033	0.0593
		IL-6 gene expression				IL-8 gene expression				CCL2 gene expression
	Test	mean	SD	ANOVA	*	mean	SD	ANOVA	*	mean	SD	ANOVA	*
	FFA	1.06165	0.24759	0.000146033	***	1.01914	0.19926	0.106176		1.04458	0.250868	0.0143731	*
	LPS	1.72679	0.18797	1		1.24978	0.0864225	1		1.50011	0.216665	1
	TSF331+LPS	0.236426	0.115027	6.69326e-09	***	0.426277	0.173066	1.49658e-05	***	0.751731	0.394901	0.000356031	***
	TSR332+LPS	0.181667	0.0301386	3.99467e-09	***	0.330559	0.112688	4.08882e-06	***	0.56597	0.101519	3.76466e-05	***
	TSP05+LPS	0.506667	0.140119	1.0812e-07	***	0.616663	0.0149028	0.000240881	***	0.47	0.105357	1.25396e-05	***
	3 Mix+LPS	0.42402	0.21559	4.41676e-08	***	0.693342	0.273277	0.000784393	***	0.432168	0.161684	8.23164e-06	***
	3 Mix+PE0401+LPS	0.315961	0.157916	1.45528e-08	***	0.564402	0.223522	0.000109657	***	0.345489	0.123591	3.22349e-06	***
	Blank+LPS	1.01	0.131149	6.95158e-05	***	0.973649	0.0553621	0.0571385		1.00844	0.0419988	0.00915822	**

[truncated: 1 more sheets: Fig 7-UA excretion]
